# Supplementary material for: A systems genomics and genetics approach to identify the genetic regulatory network for lignin content in Brassica napus seeds
Source: Front Plant Sci. 2024 Jun 5;15:1393621. doi: 10.3389/fpls.2024.1393621 (PMC11188405; doi:10.3389/fpls.2024.1393621)
Supplement: Supplementary Table 2 — Gene function, module, and its correlation with acid detergent fibre (ADF). Significant correlations between gene expression levels and ADF were claimed at p-value < 0.05. [file Table_2.xlsx]

## Sheet: Sheet1
Table S2. Gene function, module, and its correlation with acid detergent fibre (ADF). Significant correlations between gene expression levels and ADF were claimed at p-value < 0.05.
Probe ID	EST	TAIR genes	Module	Pearson correlation coefficient (r)	pValue	Function
A_46_P162329	TC74498	AT3G56710.1	67	-0.811862	3.65453e-24	| Symbols: SIB1 | SIB1 (SIGMA FACTOR BINDING PROTEIN 1); binding | chr3:21017729-21018544 REVERSE
A_46_P364980	TC103240	AT3G22370.1	67	-0.810963	4.49069e-24	| Symbols: ATAOX1A, AOX1A | AOX1A (alternative oxidase 1A); alternative oxidase | chr3:7906798-7908747 FORWARD
A_46_P313830	TC71679	AT3G46600.2	67	-0.792164	2.63616e-22	| Symbols: | scarecrow transcription factor family protein | chr3:17168929-17170950 FORWARD
A_46_P355050	TC98961	No TAIR Hit	67	-0.791444	3.05528e-22
A_46_P246344	TC96438	No TAIR Hit	67	-0.790094	4.02307e-22
A_46_P203914	CD831948	AT2G36800.1	67	-0.78971	4.34982e-22	| Symbols: UGT73C5, DOGT1 | DOGT1 (DON-GLUCOSYLTRANSFERASE); UDP-glycosyltransferase/ transferase, transferring glycosyl groups | chr2:15430459-15432095 REVERSE
A_46_P144794	TC72377	AT3G56490.1	67	-0.78949	4.54772e-22	| Symbols: | zinc-binding protein, putative / protein kinase C inhibitor, putative | chr3:20952481-20954448 FORWARD
A_46_P046891	TC95327	AT2G18193.1	67	-0.786949	7.57992e-22	| Symbols: | AAA-type ATPase family protein | chr2:7924587-7926359 REVERSE
A_46_P048956	FG555979	AT4G05030.1	67	-0.785762	9.59942e-22	| Symbols: | heavy-metal-associated domain-containing protein | chr4:2576788-2577972 REVERSE
A_46_P128280	FG557576	AT2G36800.1	67	-0.784493	1.23367e-21	| Symbols: UGT73C5, DOGT1 | DOGT1 (DON-GLUCOSYLTRANSFERASE); UDP-glycosyltransferase/ transferase, transferring glycosyl groups | chr2:15430459-15432095 REVERSE
A_46_P351280	TC97225	AT1G13330.1	67	-0.781817	2.08268e-21	| Symbols: | similar to unnamed protein product [Vitis vinifera] (GB:CAO42122.1); contains InterPro domain Tat binding protein 1-interacting (InterPro:IPR010776) | chr1:4567932-4570595 FORWARD
A_46_P357135	TC99924	AT4G34410.1	67	-0.77827	4.12293e-21	| Symbols: | AP2 domain-containing transcription factor, putative | chr4:16451880-16453264 FORWARD
A_46_P150249	TC101239	AT5G57560.1	67	-0.776153	6.15978e-21	| Symbols: XTH22, TCH4 | TCH4 (TOUCH 4); hydrolase, acting on glycosyl bonds / xyloglucan:xyloglucosyl transferase | chr5:23324356-23325508 REVERSE
A_46_P130704	FG553414	AT5G14730.1	67	-0.774924	7.76099e-21	| Symbols: | similar to unknown protein [Arabidopsis thaliana] (TAIR:AT3G01513.1); similar to unnamed protein product [Vitis vinifera] (GB:CAO64332.1); similar to hypothetical protein [Vitis vinifera] (GB:CAN65788.1) | chr5:4756221-4757660 FORWARD
A_46_P024041	FG553332	AT2G21640.1	67	-0.774316	8.69752e-21	| Symbols: | similar to unknown protein [Arabidopsis thaliana] (TAIR:AT3G05570.1); similar to unknown protein [Arabidopsis thaliana] (TAIR:AT4G39235.1); similar to hypothetical protein OsI_027197 [Oryza sativa (indica cultivar-group)] (GB:EAZ05965.1) | chr2:9261539-9262705 FORWARD
A_46_P114834	TC100796	AT3G46600.2	67	-0.77304	1.10299e-20	| Symbols: | scarecrow transcription factor family protein | chr3:17168929-17170950 FORWARD
A_46_P352845	TC97937	AT2G47890.2	67	-0.770541	1.74921e-20	| Symbols: | zinc finger (B-box type) family protein | chr2:19615066-19616702 FORWARD
A_46_P317025	TC74635	AT1G74930.1	67	-0.770157	1.87646e-20	| Symbols: ORA47 | ORA47; DNA binding / transcription factor | chr1:28147793-28148710 FORWARD
A_46_P129044	TC95796	AT2G36800.1	67	-0.769978	1.93899e-20	| Symbols: UGT73C5, DOGT1 | DOGT1 (DON-GLUCOSYLTRANSFERASE); UDP-glycosyltransferase/ transferase, transferring glycosyl groups | chr2:15430459-15432095 REVERSE
A_46_P316845	TC74475	AT2G30250.1	67	-0.769247	2.21555e-20	| Symbols: ATWRKY25, WRKY25 | WRKY25 (WRKY DNA-binding protein 25); transcription factor | chr2:12910313-12912275 REVERSE
A_46_P163409	TC110395	AT5G06320.1	67	-0.767968	2.79476e-20	| Symbols: NHL3 | NHL3 (NDR1/HIN1-like 3) | chr5:1930794-1931769 REVERSE
A_46_P081436	TC64006	AT5G44720.2	67	-0.767747	2.90898e-20	| Symbols: | molybdenum cofactor sulfurase family protein | chr5:18060198-18062156 FORWARD
A_46_P071106	TC86198	AT1G76650.1	67	-0.766506	3.63778e-20	| Symbols: CML38 | CML38; calcium ion binding | chr1:28771644-28772411 REVERSE
A_46_P325870	TC82180	AT3G13080.1	67	-0.76533	4.49147e-20	| Symbols: EST2, MRP3, ATMRP3 | ATMRP3 (Arabidopsis thaliana multidrug resistance-associated protein 3) | chr3:4195793-4201272 REVERSE
A_46_P086491	TC67517	AT3G55980.1	67	-0.764783	4.95112e-20	| Symbols: | zinc finger (CCCH-type) family protein | chr3:20787274-20789821 FORWARD
A_46_P240684	TC109363	AT3G61640.1	67	-0.764574	5.13942e-20	| Symbols: ATAGP20, AGP20 | AGP20 (ARABINOGALACTAN PROTEIN 20) | chr3:22821016-22821722 REVERSE
A_46_P306640	H74937	AT3G28210.1	67	-0.763851	5.8431e-20	| Symbols: PMZ | PMZ; zinc ion binding | chr3:10521746-10522769 FORWARD
A_46_P130729	FG555396	AT1G74870.1	67	-0.763567	6.14521e-20	| Symbols: | protein binding / zinc ion binding | chr1:28130589-28132124 FORWARD
A_46_P359855	TC101132	AT2G30250.1	67	-0.763308	6.43295e-20	| Symbols: ATWRKY25, WRKY25 | WRKY25 (WRKY DNA-binding protein 25); transcription factor | chr2:12910313-12912275 REVERSE
A_46_P190414	TC100570	AT5G46090.1	67	-0.762283	7.70742e-20	| Symbols: | similar to unknown protein [Arabidopsis thaliana] (TAIR:AT4G18425.1); similar to Protein of unknown function DUF679 [Medicago truncatula] (GB:ABN08714.1); contains InterPro domain Protein of unknown function DUF679 (InterPro:IPR007770) | chr5:18710712-18711356 FORWARD
A_46_P194184	TC98987	AT1G32920.1	67	-0.761941	8.18593e-20	| Symbols: | similar to unknown protein [Arabidopsis thaliana] (TAIR:AT1G32928.1) | chr1:11928787-11929282 FORWARD
A_46_P312135	TC69959	AT5G17350.1	67	-0.759597	1.23269e-19	| Symbols: | similar to unknown protein [Arabidopsis thaliana] (TAIR:AT3G03280.1); similar to unknown [Populus trichocarpa] (GB:ABK95625.1) | chr5:5718774-5719610 FORWARD
A_46_P017386	TC91649	AT5G20230.1	67	-0.757211	1.86116e-19	| Symbols: BCB, ATBCB | ATBCB (ARABIDOPSIS BLUE-COPPER-BINDING PROTEIN); copper ion binding | chr5:6826508-6827631 FORWARD
A_46_P334945	TC88317	AT1G15010.1	67	-0.756983	1.9353e-19	| Symbols: | similar to unknown protein [Arabidopsis thaliana] (TAIR:AT2G01300.1); similar to unnamed protein product [Vitis vinifera] (GB:CAO42242.1) | chr1:5171202-5171737 FORWARD
A_46_P014746	DT469131	AT2G38470.1	67	-0.756965	1.94111e-19	| Symbols: ATWRKY33, WRKY33 | WRKY33 (WRKY DNA-binding protein 33); transcription factor | chr2:16115439-16117844 FORWARD
A_46_P300040	TC63985	AT3G46600.2	67	-0.756603	2.06549e-19	| Symbols: | scarecrow transcription factor family protein | chr3:17168929-17170950 FORWARD
A_46_P128449	FG560482	AT1G32870.1	67	-0.751826	4.63521e-19	| Symbols: ANAC013 | ANAC013 (Arabidopsis NAC domain containing protein 13); transcription factor | chr1:11911659-11913927 FORWARD
A_46_P102204	TC74865	AT2G20800.1	67	-0.75178	4.67139e-19	| Symbols: NDB4 | NDB4 (NAD(P)H DEHYDROGENASE B4); NADH dehydrogenase | chr2:8960333-8962842 REVERSE
A_46_P246649	TC101299	AT4G34410.1	67	-0.751553	4.85153e-19	| Symbols: | AP2 domain-containing transcription factor, putative | chr4:16451880-16453264 FORWARD
A_46_P350920	TC97058	AT3G11020.1	67	-0.751541	4.86156e-19	| Symbols: DREB2, DREB2B | DREB2B (DRE-binding protein 2B); DNA binding / transcription activator/ transcription factor | chr3:3455361-3457220 FORWARD
A_46_P371580	TC105895	AT4G25310.1	67	-0.750934	5.37974e-19	| Symbols: | oxidoreductase, 2OG-Fe(II) oxygenase family protein | chr4:12949674-12951244 FORWARD
A_46_P057531	TC70018	AT2G41110.1	67	-0.750624	5.66474e-19	| Symbols: ACAM-2, ATCAL5, CAM2 | CAM2 (CALMODULIN-2); calcium ion binding | chr2:17147389-17148509 FORWARD
A_46_P169909	TC85921	AT4G24160.2	67	-0.749019	7.39061e-19	| Symbols: | hydrolase, alpha/beta fold family protein | chr4:12539787-12542499 FORWARD
A_46_P240114	TC103944	AT2G38470.1	67	-0.746472	1.12253e-18	| Symbols: ATWRKY33, WRKY33 | WRKY33 (WRKY DNA-binding protein 33); transcription factor | chr2:16115439-16117844 FORWARD
A_46_P359500	TC100974	AT2G38340.1	67	-0.744232	1.61459e-18	| Symbols: | AP2 domain-containing transcription factor, putative (DRE2B) | chr2:16074474-16075369 REVERSE
A_46_P146469	TC75718	AT2G23810.1	67	-0.743959	1.68753e-18	| Symbols: TET8 | TET8 (TETRASPANIN8) | chr2:10142685-10144641 REVERSE
A_46_P363085	TC102472	AT1G15405.1	67	-0.743214	1.90237e-18	| Symbols: | other RNA | chr1:5297870-5298161 REVERSE
A_46_P155199	TC70018	AT2G41110.1	67	-0.742428	2.15812e-18	| Symbols: ACAM-2, ATCAL5, CAM2 | CAM2 (CALMODULIN-2); calcium ion binding | chr2:17147389-17148509 FORWARD
A_46_P022756	TC64415	AT5G55880.1	67	-0.740784	2.8052e-18	| Symbols: | similar to unknown protein [Arabidopsis thaliana] (TAIR:AT5G55890.1); contains InterPro domain Protein of unknown function DUF295 (InterPro:IPR005174) | chr5:22636330-22637430 REVERSE
A_46_P050301	EE392389	No TAIR Hit	67	-0.740507	2.9311e-18
A_46_P195109	TC76682	No TAIR Hit	67	-0.739945	3.20436e-18
A_46_P130134	FG564975	AT5G66480.1	67	-0.739414	3.48482e-18	| Symbols: | similar to unknown protein [Arabidopsis thaliana] (TAIR:AT3G50910.1); similar to hypothetical protein [Thellungiella halophila] (GB:ABB45854.1) | chr5:26561767-26564212 REVERSE
A_46_P046186	TC65721	AT4G15760.1	67	-0.738233	4.19698e-18	| Symbols: | monooxygenase, putative (MO1) | chr4:8972647-8974651 REVERSE
A_46_P150254	TC72283	AT5G57560.1	67	-0.738197	4.2209e-18	| Symbols: XTH22, TCH4 | TCH4 (TOUCH 4); hydrolase, acting on glycosyl bonds / xyloglucan:xyloglucosyl transferase | chr5:23324356-23325508 REVERSE
A_46_P192154	CD818502	AT3G45730.1	67	-0.737712	4.55429e-18	| Symbols: | unknown protein | chr3:16800965-16801567 FORWARD
A_46_P281873	TC88027	AT2G02240.1	67	-0.736697	5.33775e-18	| Symbols: MEE66 | MEE66 (maternal effect embryo arrest 66) | chr2:592358-593601 REVERSE
A_46_P098224	TC77179	AT1G17380.1	67	-0.736168	5.79606e-18	| Symbols: JAZ5, TIFY11A | JAZ5/TIFY11A (JASMONATE-ZIM-DOMAIN PROTEIN 5) | chr1:5955481-5957205 REVERSE
A_46_P334085	TC87768	AT3G55980.1	67	-0.734774	7.19578e-18	| Symbols: | zinc finger (CCCH-type) family protein | chr3:20787274-20789821 FORWARD
A_46_P100884	TC86066	AT4G29780.1	67	-0.73378	8.38766e-18	| Symbols: | similar to unknown protein [Arabidopsis thaliana] (TAIR:AT5G12010.1); similar to unnamed protein product [Vitis vinifera] (GB:CAO43835.1); contains domain PTHR22930 (PTHR22930) | chr4:14579710-14581706 FORWARD
A_46_P223464	CN830996	No TAIR Hit	67	-0.731686	1.15606e-17
A_46_P029271	TC85921	AT4G24160.2	67	-0.731367	1.21374e-17	| Symbols: | hydrolase, alpha/beta fold family protein | chr4:12539787-12542499 FORWARD
A_46_P128539	DY022621	AT5G55150.1	67	-0.730219	1.44489e-17	| Symbols: | F-box family protein | chr5:22399501-22400618 REVERSE
A_46_P281793	EE478462	AT4G25810.1	67	-0.730057	1.48068e-17	| Symbols: XTH23, XTR6 | XTR6 (XYLOGLUCAN ENDOTRANSGLYCOSYLASE 6); hydrolase, acting on glycosyl bonds | chr4:13128652-13129893 FORWARD
A_46_P048776	TC93223	AT2G41640.1	67	-0.728573	1.85233e-17	| Symbols: | similar to unknown protein [Arabidopsis thaliana] (TAIR:AT3G57380.1); similar to glycosyltransferase [Medicago truncatula] (GB:CAI30145.1); contains InterPro domain Protein of unknown function DUF563 (InterPro:IPR007657) | chr2:17367569-17369613 FORWARD
A_46_P362980	TC102433	No TAIR Hit	67	-0.726762	2.4297e-17
A_46_P213494	TC93400	AT1G01720.1	67	-0.722133	4.81318e-17	| Symbols: ANAC002, ATAF1 | ATAF1 (Arabidopsis NAC domain containing protein 2); transcription factor | chr1:268330-269819 FORWARD
A_46_P117034	TC67130	AT3G28340.1	67	-0.722063	4.86329e-17	| Symbols: GATL10 | GATL10 (Galacturonosyltransferase-like 10); polygalacturonate 4-alpha-galacturonosyltransferase/ transferase, transferring hexosyl groups | chr3:10590184-10591789 REVERSE
A_46_P168244	TC67094	AT1G51700.1	67	-0.721613	5.193e-17	| Symbols: ADOF1 | ADOF1 (Arabidopsis dof zinc finger protein 1); DNA binding / transcription factor | chr1:19177738-19178857 FORWARD
A_46_P046916	TC79870	AT5G55270.1	67	-0.720745	5.89268e-17	| Symbols: | similar to unknown protein [Arabidopsis thaliana] (TAIR:AT5G55890.1); similar to unknown protein [Arabidopsis thaliana] (TAIR:AT5G55880.1); contains InterPro domain Protein of unknown function DUF295 (InterPro:IPR005174) | chr5:22436383-22437636 FORWARD
A_46_P361335	TC101741	AT3G19580.1	67	-0.720512	6.09525e-17	| Symbols: AZF2 | AZF2 (ARABIDOPSIS ZINC-FINGER PROTEIN 2); nucleic acid binding / transcription factor/ zinc ion binding | chr3:6803172-6804239 REVERSE
A_46_P282118	EE478840	AT1G73540.1	67	-0.719088	7.49088e-17	| Symbols: ATNUDT21 | ATNUDT21 (Arabidopsis thaliana Nudix hydrolase homolog 21); hydrolase | chr1:27649319-27650359 REVERSE
A_46_P102114	ES909856	AT1G07150.1	67	-0.719065	7.51549e-17	| Symbols: MAPKKK13 | MAPKKK13 (Mitogen-activated protein kinase kinase kinase 13); kinase | chr1:2194278-2195795 REVERSE
A_46_P355740	TC99297	AT1G14650.2	67	-0.718902	7.69407e-17	| Symbols: | SWAP (Suppressor-of-White-APricot)/surp domain-containing protein / ubiquitin family protein | chr1:5027659-5031774 FORWARD
A_46_P296218	EL591783	AT2G27440.1	67	-0.716722	1.05209e-16	| Symbols: | pseudogene of rac GTPase activating protein | chr2:11741881-11744413 FORWARD
A_46_P146464	TA24451_3708	AT2G23810.1	67	-0.715788	1.20189e-16	| Symbols: TET8 | TET8 (TETRASPANIN8) | chr2:10142685-10144641 REVERSE
A_46_P167464	TC76407	No TAIR Hit	67	-0.715695	1.21788e-16
A_46_P258794	TC65716	AT1G72610.1	67	-0.714582	1.42618e-16	| Symbols: GLP1 | GLP1 (GERMIN-LIKE PROTEIN 1); manganese ion binding / metal ion binding / nutrient reservoir | chr1:27342776-27343706 REVERSE
A_46_P198239	TC100026	AT1G32870.1	67	-0.712572	1.89316e-16	| Symbols: ANAC013 | ANAC013 (Arabidopsis NAC domain containing protein 13); transcription factor | chr1:11911659-11913927 FORWARD
A_46_P120784	TC99050	AT1G14100.1	67	-0.710528	2.5189e-16	| Symbols: FUT8 | FUT8 (FUCOSYLTRANSFERASE 8); galactoside 2-alpha-L-fucosyltransferase | chr1:4827958-4829584 FORWARD
A_46_P157884	TC80708	AT5G08790.1	67	-0.709867	2.7613e-16	| Symbols: ANAC081, ATAF2 | ATAF2 (Arabidopsis NAC domain containing protein 81) | chr5:2858850-2860263 REVERSE
A_46_P031256	TC81691	AT4G02690.1	67	-0.709397	2.94698e-16	| Symbols: | glutamate binding / | chr4:1185751-1187816 FORWARD
A_46_P129694	TC67867	AT5G14730.1	67	-0.709308	2.98336e-16	| Symbols: | similar to unknown protein [Arabidopsis thaliana] (TAIR:AT3G01513.1); similar to unnamed protein product [Vitis vinifera] (GB:CAO64332.1); similar to hypothetical protein [Vitis vinifera] (GB:CAN65788.1) | chr5:4756221-4757660 FORWARD
A_46_P330115	TC85173	AT1G13340.1	67	-0.709133	3.05664e-16	| Symbols: | similar to unknown protein [Arabidopsis thaliana] (TAIR:AT1G34220.2); similar to unknown [Carica papaya] (GB:ABS01355.1); contains InterPro domain Protein of unknown function DUF292, eukaryotic (InterPro:IPR005061) | chr1:4569445-4571115 REVERSE
A_46_P065476	EE462556	AT4G37030.1	67	-0.708566	3.30587e-16	| Symbols: | similar to unknown protein [Arabidopsis thaliana] (TAIR:AT4G12680.1); similar to unnamed protein product [Vitis vinifera] (GB:CAO71835.1) | chr4:17451922-17454754 FORWARD
A_46_P167579	TC80289	AT4G26700.2	67	-0.708061	3.54415e-16	| Symbols: ATFIM1 | ATFIM1 (Arabidopsis thaliana fimbrin 1); actin binding | chr4:13463122-13467607 FORWARD
A_46_P073206	EV226686	AT4G10040.1	67	-0.707039	4.07808e-16	| Symbols: CYTC-2 | CYTC-2 (CYTOCHROME C-2); electron carrier | chr4:6276995-6278506 FORWARD
A_46_P072031	TC70496	AT1G30170.1	67	-0.706924	4.14305e-16	| Symbols: | similar to unknown protein [Arabidopsis thaliana] (TAIR:AT1G30160.2); contains InterPro domain Protein of unknown function DUF295 (InterPro:IPR005174) | chr1:10607872-10609602 REVERSE
A_46_P193129	CD819945	AT1G19210.1	67	-0.705934	4.74355e-16	| Symbols: | AP2 domain-containing transcription factor, putative | chr1:6626813-6627521 REVERSE
A_46_P165934	TC67051	AT1G21910.1	67	-0.705122	5.29811e-16	| Symbols: | AP2 domain-containing transcription factor family protein | chr1:7696525-7697688 FORWARD
A_46_P197974	TC106203	AT1G48970.1	67	-0.70448	5.78061e-16	| Symbols: | GTP binding / translation initiation factor | chr1:18117382-18121501 REVERSE
A_46_P220044	TC85766	AT1G07135.1	67	-0.701381	8.77711e-16	| Symbols: | glycine-rich protein | chr1:2189927-2190658 REVERSE
A_46_P316835	TC74470	AT2G38250.1	67	-0.700293	1.01507e-15	| Symbols: | DNA-binding protein-related | chr2:16025435-16026578 FORWARD
A_46_P046691	TC87531	AT5G06320.1	67	-0.699155	1.18097e-15	| Symbols: NHL3 | NHL3 (NDR1/HIN1-like 3) | chr5:1930794-1931769 REVERSE
A_46_P379508	TC108837	No TAIR Hit	67	-0.697459	1.47779e-15
A_46_P201219	CD828147	AT3G62120.1	67	-0.697252	1.5187e-15	| Symbols: | tRNA synthetase class II (G, H, P and S) family protein | chr3:23012005-23015296 REVERSE
A_46_P011196	TC91998	AT5G62520.2	67	-0.697215	1.52609e-15	| Symbols: SRO5 | SRO5 (SIMILAR TO RCD ONE 5); NAD+ ADP-ribosyltransferase | chr5:25115253-25117133 FORWARD
A_46_P250594	TC80960	AT3G52400.1	67	-0.696461	1.68494e-15	| Symbols: ATSYP122, SYP122 | SYP122 (syntaxin 122); SNAP receptor | chr3:19436612-19438119 REVERSE
A_46_P228119	TC105878	AT3G21180.1	67	-0.69625	1.73234e-15	| Symbols: ATACA9, ACA9 | ACA9 (autoinhibited Ca2+ -ATPase 9); calcium-transporting ATPase/ calmodulin binding | chr3:7425525-7432206 FORWARD
A_46_P079986	EE418275	AT2G38340.1	67	-0.695693	1.86324e-15	| Symbols: | AP2 domain-containing transcription factor, putative (DRE2B) | chr2:16074474-16075369 REVERSE
A_46_P213329	CN726040	AT5G62520.2	67	-0.695144	2.00188e-15	| Symbols: SRO5 | SRO5 (SIMILAR TO RCD ONE 5); NAD+ ADP-ribosyltransferase | chr5:25115253-25117133 FORWARD
A_46_P190144	CD815572	AT5G05410.1	67	-0.695119	2.00844e-15	| Symbols: DREB2, DREB2A | DREB2A (DRE-BINDING PROTEIN 2A); DNA binding / transcription activator/ transcription factor | chr5:1602206-1603912 FORWARD
A_46_P336960	TC89550	AT4G34410.1	67	-0.694891	2.06904e-15	| Symbols: | AP2 domain-containing transcription factor, putative | chr4:16451880-16453264 FORWARD
A_46_P280768	EE477028	AT2G45170.1	67	-0.693089	2.6147e-15	| Symbols: ATG8E, AtATG8e | AtATG8e (AUTOPHAGY 8E); microtubule binding | chr2:18631339-18632791 FORWARD
A_46_P182279	TC71679	AT3G46600.2	67	-0.692745	2.73388e-15	| Symbols: | scarecrow transcription factor family protein | chr3:17168929-17170950 FORWARD
A_46_P041776	TC97849	AT1G28370.1	67	-0.691417	3.24436e-15	| Symbols: ERF11, ATERF11 | ATERF11/ERF11 (ERF domain protein 11); DNA binding / transcription factor/ transcription repressor | chr1:9955955-9956926 REVERSE
A_46_P009241	TC63511	AT1G01720.1	67	-0.691147	3.35891e-15	| Symbols: ANAC002, ATAF1 | ATAF1 (Arabidopsis NAC domain containing protein 2); transcription factor | chr1:268330-269819 FORWARD
A_46_P313655	TC71532	AT4G22070.1	67	-0.690812	3.50623e-15	| Symbols: ATWRKY31, WRKY31 | WRKY31 (WRKY DNA-binding protein 31); transcription factor | chr4:11691390-11694404 REVERSE
A_46_P229484	TC99425	AT2G38470.1	67	-0.690669	3.57137e-15	| Symbols: ATWRKY33, WRKY33 | WRKY33 (WRKY DNA-binding protein 33); transcription factor | chr2:16115439-16117844 FORWARD
A_46_P281363	EE477870	AT1G24140.1	67	-0.690662	3.57422e-15	| Symbols: | matrixin family protein | chr1:8536034-8537376 REVERSE
A_46_P171874	TC89999	AT4G24160.2	67	-0.690515	3.64237e-15	| Symbols: | hydrolase, alpha/beta fold family protein | chr4:12539787-12542499 FORWARD
A_46_P099074	ES900323	AT1G76360.1	67	-0.690222	3.7817e-15	| Symbols: | protein kinase, putative | chr1:28647932-28651606 REVERSE
A_46_P221259	CN826330	AT4G28090.1	67	-0.688393	4.7742e-15	| Symbols: SKS10 | SKS10 (SKU5 Similar 10); copper ion binding / oxidoreductase | chr4:13961894-13964235 REVERSE
A_46_P351015	TC97105	AT5G01330.1	67	-0.687614	5.27002e-15	| Symbols: PDC3 | PDC3 (PYRUVATE DECARBOXYLASE-3); pyruvate decarboxylase | chr5:132318-134861 REVERSE
A_46_P173654	TC90893	AT5G45630.1	67	-0.687531	5.32565e-15	| Symbols: | similar to unknown protein [Arabidopsis thaliana] (TAIR:AT4G18980.1); similar to unknown [Cucumis sativus] (GB:ABY56081.1); similar to unknown [Cucumis melo] (GB:ABQ53634.1); contains InterPro domain Protein of unknown function DUF584 (InterPro:IPR007608) | chr5:18523036-18523550 REVERSE
A_46_P255604	DY022742	AT3G13400.1	67	-0.687363	5.44054e-15	| Symbols: SKS13 | SKS13 (SKU5 Similar 13); copper ion binding / oxidoreductase | chr3:4355145-4357435 FORWARD
A_46_P046666	TC86997	AT1G02750.1	67	-0.686864	5.79461e-15	| Symbols: | zinc ion binding | chr1:602497-604292 FORWARD
A_46_P178224	TA34521_3708	AT3G52400.1	67	-0.686842	5.81047e-15	| Symbols: ATSYP122, SYP122 | SYP122 (syntaxin 122); SNAP receptor | chr3:19436612-19438119 REVERSE
A_46_P215669	TC97442	AT5G53240.1	67	-0.686539	6.03711e-15	| Symbols: | similar to unknown protein [Arabidopsis thaliana] (TAIR:AT5G55270.1); contains InterPro domain Protein of unknown function DUF295 (InterPro:IPR005174) | chr5:21618707-21619965 FORWARD
A_46_P054131	TC96438	No TAIR Hit	67	-0.685343	7.01664e-15
A_46_P182349	TC96373	AT1G74870.1	67	-0.684118	8.17967e-15	| Symbols: | protein binding / zinc ion binding | chr1:28130589-28132124 FORWARD
A_46_P163199	TC77009	AT1G42990.1	67	-0.683234	9.13255e-15	| Symbols: ATBZIP60 | ATBZIP60 (BASIC REGION/LEUCINE ZIPPER MOTIF 60); DNA binding / transcription factor | chr1:16138292-16139903 REVERSE
A_46_P018961	TC67545	AT1G23550.1	67	-0.68316	9.21647e-15	| Symbols: SRO2 | SRO2 (SIMILAR TO RCD ONE 2); NAD+ ADP-ribosyltransferase | chr1:8350782-8352780 FORWARD
A_46_P065361	TC67051	AT1G21910.1	67	-0.681425	1.14278e-14	| Symbols: | AP2 domain-containing transcription factor family protein | chr1:7696525-7697688 FORWARD
A_46_P048961	TC76176	AT2G27500.2	67	-0.681317	1.15818e-14	| Symbols: | glycosyl hydrolase family 17 protein | chr2:11759352-11761106 REVERSE
A_46_P003056	TC65145	AT3G56210.2	33	-0.680949	1.21198e-14	| Symbols: | binding | chr3:20863474-20866527 REVERSE
A_46_P025521	TC76834	AT1G22280.2	67	-0.680905	1.21853e-14	| Symbols: | protein phosphatase 2C, putative / PP2C, putative | chr1:7873922-7875867 FORWARD
A_46_P048216	TC76659	AT4G25200.1	67	-0.680895	1.22003e-14	| Symbols: ATHSP23.6-MITO | ATHSP23.6-MITO (MITOCHONDRION-LOCALIZED SMALL HEAT SHOCK PROTEIN 23.6) | chr4:12917027-12918063 FORWARD
A_46_P048176	DY018083	AT2G18360.1	67	-0.68046	1.28713e-14	| Symbols: | hydrolase, alpha/beta fold family protein | chr2:7983794-7986459 REVERSE
A_46_P301230	ES269119	AT2G32670.1	67	-0.680398	1.29703e-14	| Symbols: VAMP725, ATVAMP725 | ATVAMP725 (Arabidopsis thaliana vesicle-associated membrane protein 725) | chr2:13864954-13866851 FORWARD
A_46_P301260	TC87323	AT2G30020.1	67	-0.679115	1.51818e-14	| Symbols: | protein phosphatase 2C, putative / PP2C, putative | chr2:12821487-12823165 FORWARD
A_46_P337760	TC90041	AT1G19770.1	67	-0.679058	1.52881e-14	| Symbols: ATPUP14 | ATPUP14 (Arabidopsis thaliana purine permease 14); purine transmembrane transporter | chr1:6832338-6833828 FORWARD
A_46_P358035	TC100300	AT2G17840.1	67	-0.679007	1.53835e-14	| Symbols: ERD7 | ERD7 (EARLY-RESPONSIVE TO DEHYDRATION 7) | chr2:7762687-7764934 REVERSE
A_46_P032856	TC72964	AT1G02750.1	67	-0.677851	1.77163e-14	| Symbols: | zinc ion binding | chr1:602497-604292 FORWARD
A_46_P285773	TC71679	AT3G46600.2	67	-0.677074	1.94721e-14	| Symbols: | scarecrow transcription factor family protein | chr3:17168929-17170950 FORWARD
A_46_P250609	TC83613	AT5G42050.1	67	-0.677063	1.94971e-14	| Symbols: | similar to unknown protein [Arabidopsis thaliana] (TAIR:AT3G27090.1); similar to unknown [Populus trichocarpa] (GB:ABK95892.1); contains InterPro domain Kelch related (InterPro:IPR013089); contains InterPro domain Development and cell death (InterPro:IPR013989) | chr5:16832717-16834529 FORWARD
A_46_P353010	TC98019	AT1G05680.1	67	-0.676534	2.07886e-14	| Symbols: | UDP-glucoronosyl/UDP-glucosyl transferase family protein | chr1:1703091-1704690 REVERSE
A_46_P312390	TC70221	AT1G21910.1	67	-0.675257	2.42608e-14	| Symbols: | AP2 domain-containing transcription factor family protein | chr1:7696525-7697688 FORWARD
A_46_P181844	TC77794	AT3G50800.1	67	-0.674999	2.50248e-14	| Symbols: | similar to unknown protein [Arabidopsis thaliana] (TAIR:AT5G66580.1); similar to unnamed protein product [Vitis vinifera] (GB:CAO41608.1); similar to unnamed protein product [Vitis vinifera] (GB:CAO45438.1); similar to hypothetical protein [Vitis vinifera] (GB:CAN61825.1) | chr3:18893285-18893980 REVERSE
A_46_P078731	TC77945	AT5G23950.1	67	-0.674818	2.55768e-14	| Symbols: | C2 domain-containing protein | chr5:8082747-8083607 FORWARD
A_46_P250579	DY012560	AT5G16360.1	67	-0.674048	2.80567e-14	| Symbols: | NC domain-containing protein | chr5:5355085-5356303 REVERSE
A_46_P156569	TC78276	AT1G23710.1	67	-0.673751	2.90755e-14	| Symbols: | similar to unknown protein [Arabidopsis thaliana] (TAIR:AT1G70420.1); similar to unnamed protein product [Vitis vinifera] (GB:CAO66069.1); contains InterPro domain Protein of unknown function DUF1645 (InterPro:IPR012442) | chr1:8385240-8386415 FORWARD
A_46_P016726	TC76740	AT1G73540.1	67	-0.673271	3.0795e-14	| Symbols: ATNUDT21 | ATNUDT21 (Arabidopsis thaliana Nudix hydrolase homolog 21); hydrolase | chr1:27649319-27650359 REVERSE
A_46_P284268	EE481181	AT5G55270.1	67	-0.672596	3.33817e-14	| Symbols: | similar to unknown protein [Arabidopsis thaliana] (TAIR:AT5G55890.1); similar to unknown protein [Arabidopsis thaliana] (TAIR:AT5G55880.1); contains InterPro domain Protein of unknown function DUF295 (InterPro:IPR005174) | chr5:22436383-22437636 FORWARD
A_46_P214774	CN727422	AT1G30170.1	67	-0.670021	4.53211e-14	| Symbols: | similar to unknown protein [Arabidopsis thaliana] (TAIR:AT1G30160.2); contains InterPro domain Protein of unknown function DUF295 (InterPro:IPR005174) | chr1:10607872-10609602 REVERSE
A_46_P251429	TC76740	AT1G73540.1	67	-0.669979	4.55475e-14	| Symbols: ATNUDT21 | ATNUDT21 (Arabidopsis thaliana Nudix hydrolase homolog 21); hydrolase | chr1:27649319-27650359 REVERSE
A_46_P358920	TC100708	AT4G33666.1	67	-0.669454	4.84587e-14	| Symbols: | unknown protein | chr4:16169051-16169538 FORWARD
A_46_P146474	TC66807	AT2G23810.1	67	-0.668705	5.29234e-14	| Symbols: TET8 | TET8 (TETRASPANIN8) | chr2:10142685-10144641 REVERSE
A_46_P372990	TC106401	AT1G70790.2	67	-0.66773	5.93358e-14	| Symbols: | C2 domain-containing protein | chr1:26704074-26706004 FORWARD
A_46_P053591	TC95311	AT1G14780.1	67	-0.667292	6.24556e-14	| Symbols: | similar to unknown protein [Arabidopsis thaliana] (TAIR:AT4G24290.2); similar to unnamed protein product [Vitis vinifera] (GB:CAO42380.1); contains InterPro domain Membrane attack complex component/perforin/complement C9 (InterPro:IPR001862) | chr1:5090985-5094147 FORWARD
A_46_P092696	EE549692	AT5G54100.1	67	-0.666173	7.11715e-14	| Symbols: | band 7 family protein | chr5:21971013-21973790 REVERSE
A_46_P344690	TC93920	AT2G27500.2	67	-0.665928	7.32296e-14	| Symbols: | glycosyl hydrolase family 17 protein | chr2:11759352-11761106 REVERSE
A_46_P125499	TC67133	AT1G03070.1	67	-0.664998	8.15791e-14	| Symbols: | glutamate binding / | chr1:729935-731557 FORWARD
A_46_P373970	TC106762	AT1G08920.1	67	-0.664108	9.04255e-14	| Symbols: | sugar transporter, putative | chr1:2867262-2870659 FORWARD
A_46_P077466	TC109112	No TAIR Hit	67	-0.663343	9.8767e-14
A_46_P029696	TC72556	AT4G01360.1	67	-0.660935	1.30161e-13	| Symbols: | similar to BPS1 (BYPASS 1) [Arabidopsis thaliana] (TAIR:AT1G01550.2); similar to BPS1 (BYPASS 1) [Arabidopsis thaliana] (TAIR:AT1G01550.1); similar to unknown [Populus trichocarpa] (GB:ABK94247.1) | chr4:564760-566310 FORWARD
A_46_P040291	TC100358	AT1G23710.1	67	-0.660532	1.36276e-13	| Symbols: | similar to unknown protein [Arabidopsis thaliana] (TAIR:AT1G70420.1); similar to unnamed protein product [Vitis vinifera] (GB:CAO66069.1); contains InterPro domain Protein of unknown function DUF1645 (InterPro:IPR012442) | chr1:8385240-8386415 FORWARD
A_46_P035261	TC103310	AT4G33650.1	67	-0.660452	1.37538e-13	| Symbols: ADL2 | ADL2 (ARABIDOPSIS DYNAMIN-LIKE 2); GTP binding / GTPase | chr4:16160938-16166971 FORWARD
A_46_P349560	TC96396	AT2G23810.1	67	-0.658173	1.7809e-13	| Symbols: TET8 | TET8 (TETRASPANIN8) | chr2:10142685-10144641 REVERSE
A_46_P238624	TC103738	AT2G36780.1	67	-0.65735	1.95409e-13	| Symbols: | UDP-glucoronosyl/UDP-glucosyl transferase family protein | chr2:15424569-15426233 REVERSE
A_46_P073191	TC94662	AT3G25250.1	67	-0.657265	1.97281e-13	| Symbols: AGC2, OXI1, AGC2-1 | AGC2-1 (OXIDATIVE SIGNAL-INDUCIBLE1); kinase | chr3:9196740-9198361 FORWARD
A_46_P366090	TC103699	AT3G60410.2	67	-0.655624	2.37171e-13	| Symbols: | similar to unknown protein [Arabidopsis thaliana] (TAIR:AT1G25370.1); similar to unnamed protein product [Vitis vinifera] (GB:CAO41620.1); contains InterPro domain Protein of unknown function DUF1639 (InterPro:IPR012438) | chr3:22342460-22344568 FORWARD
A_46_P358820	TC100664	AT5G66400.1	67	-0.653182	3.1127e-13	| Symbols: ATDI8, RAB18 | RAB18 (RESPONSIVE TO ABA 18) | chr5:26535523-26536468 REVERSE
A_46_P335665	TC88800	AT5G51690.1	67	-0.65279	3.25093e-13	| Symbols: ACS12 | ACS12 (1-Amino-cyclopropane-1-carboxylate synthase 12); 1-aminocyclopropane-1-carboxylate synthase | chr5:21014639-21018272 REVERSE
A_46_P376000	TC107483	AT3G14650.1	67	-0.6523	3.43164e-13	| Symbols: CYP72A11 | CYP72A11 (cytochrome P450, family 72, subfamily A, polypeptide 11); oxygen binding | chr3:4922138-4924701 FORWARD
A_46_P316505	TC74209	AT3G57530.1	67	-0.649361	4.73976e-13	| Symbols: ATCPK32, CDPK32, CPK32 | CPK32 (CALCIUM-DEPENDENT PROTEIN KINASE 32); calmodulin-dependent protein kinase/ kinase | chr3:21307531-21310568 REVERSE
A_46_P009246	TC63556	AT1G77450.1	67	-0.648563	5.17092e-13	| Symbols: ANAC032 | ANAC032 (Arabidopsis NAC domain containing protein 32); transcription factor | chr1:29104848-29106155 FORWARD
A_46_P201539	TC77894	AT3G49530.1	67	-0.646441	6.51002e-13	| Symbols: ANAC062 | ANAC062 (Arabidopsis NAC domain containing protein 62); transcription factor | chr3:18373428-18375898 REVERSE
A_46_P379553	TC108853	AT4G34390.1	67	-0.646315	6.59914e-13	| Symbols: XLG2 | XLG2 (EXTRA-LARGE GTP-BINDING PROTEIN 2); signal transducer | chr4:16441183-16445009 FORWARD
A_46_P046431	TC79306	AT5G15110.1	67	-0.646131	6.73132e-13	| Symbols: | pectate lyase family protein | chr5:4895753-4897685 FORWARD
A_46_P315620	TC73333	AT2G17840.1	67	-0.645523	7.18759e-13	| Symbols: ERD7 | ERD7 (EARLY-RESPONSIVE TO DEHYDRATION 7) | chr2:7762687-7764934 REVERSE
A_46_P318320	TC75779	AT1G02520.1	67	-0.644638	7.90535e-13	| Symbols: PGP11 | PGP11 (P-GLYCOPROTEIN 11); ATPase, coupled to transmembrane movement of substances | chr1:524134-528745 FORWARD
A_46_P353975	TC98480	AT4G33300.1	67	-0.643211	9.21004e-13	| Symbols: ADR1-L1 | ADR1-L1 (ADR1-LIKE 1); ATP binding / protein binding | chr4:16051055-16056530 REVERSE
A_46_P343960	TC93518	AT1G32230.1	67	-0.64319	9.2306e-13	| Symbols: CEO, ATP8, CEO1, RCD1 | RCD1 (RADICAL-INDUCED CELL DEATH1) | chr1:11612098-11616198 FORWARD
A_46_P195695	TC76834	AT1G22280.2	67	-0.643067	9.35286e-13	| Symbols: | protein phosphatase 2C, putative / PP2C, putative | chr1:7873922-7875867 FORWARD
A_46_P284938	TC93822	AT4G10040.1	67	-0.641497	1.10547e-12	| Symbols: CYTC-2 | CYTC-2 (CYTOCHROME C-2); electron carrier | chr4:6276995-6278506 FORWARD
A_46_P039861	TC64689	AT1G76600.1	67	-0.640836	1.18573e-12	| Symbols: | similar to unknown protein [Arabidopsis thaliana] (TAIR:AT1G21010.1); similar to hypothetical protein [Vitis vinifera] (GB:CAN67638.1) | chr1:28751782-28752739 FORWARD
A_46_P359375	TC100914	AT2G30250.1	67	-0.63886	1.46053e-12	| Symbols: ATWRKY25, WRKY25 | WRKY25 (WRKY DNA-binding protein 25); transcription factor | chr2:12910313-12912275 REVERSE
A_46_P303830	H07373	No TAIR Hit	67	-0.635554	2.06297e-12
A_46_P116309	TC71993	AT5G61600.1	67	-0.634739	2.24492e-12	| Symbols: | ethylene-responsive element-binding family protein | chr5:24783612-24784656 REVERSE
A_46_P171504	TC68959	AT2G17840.1	67	-0.631466	3.1446e-12	| Symbols: ERD7 | ERD7 (EARLY-RESPONSIVE TO DEHYDRATION 7) | chr2:7762687-7764934 REVERSE
A_46_P354725	TC98834	AT4G22590.1	67	-0.631413	3.1616e-12	| Symbols: | trehalose-6-phosphate phosphatase, putative | chr4:11893510-11896491 REVERSE
A_46_P158324	TC75804	AT1G32230.1	33	-0.628398	4.29697e-12	| Symbols: CEO, ATP8, CEO1, RCD1 | RCD1 (RADICAL-INDUCED CELL DEATH1) | chr1:11612098-11616198 FORWARD
A_46_P042261	EE405991	AT4G39235.1	67	-0.626754	5.07209e-12	| Symbols: | similar to unknown protein [Arabidopsis thaliana] (TAIR:AT3G05570.1); similar to unknown [Populus trichocarpa] (GB:ABK93095.1) | chr4:18268043-18269206 FORWARD
A_46_P180379	TC101846	AT1G70740.1	67	-0.626409	5.25137e-12	| Symbols: | protein kinase family protein | chr1:26677294-26679609 REVERSE
A_46_P056571	TC107992	AT3G51310.1	33	-0.626305	5.30641e-12	| Symbols: | vacuolar protein sorting-associated protein 35 family protein / VPS35 family protein | chr3:19055459-19060361 REVERSE
A_46_P215079	TC73721	AT2G30020.1	67	-0.625559	5.71892e-12	| Symbols: | protein phosphatase 2C, putative / PP2C, putative | chr2:12821487-12823165 FORWARD
A_46_P048366	TC94628	AT3G52460.1	67	-0.624718	6.2208e-12	| Symbols: | hydroxyproline-rich glycoprotein family protein | chr3:19457948-19458850 FORWARD
A_46_P358580	TC100558	AT5G51190.1	67	-0.624265	6.50813e-12	| Symbols: | AP2 domain-containing transcription factor, putative | chr5:20817810-20818642 REVERSE
A_46_P207929	TC69609	AT4G28550.1	67	-0.622324	7.89311e-12	| Symbols: | RabGAP/TBC domain-containing protein | chr4:14110890-14113754 FORWARD
A_46_P362640	TC102285	AT3G16720.1	67	-0.622089	8.07898e-12	| Symbols: ATL2 | ATL2 (Arabidopsis T?xicos en Levadura 2); protein binding / zinc ion binding | chr3:5692744-5694133 FORWARD
A_46_P095166	EE554427	AT3G21180.1	67	-0.622026	8.12884e-12	| Symbols: ATACA9, ACA9 | ACA9 (autoinhibited Ca2+ -ATPase 9); calcium-transporting ATPase/ calmodulin binding | chr3:7425525-7432206 FORWARD
A_46_P052646	DY000672	AT5G04410.1	67	-0.621719	8.37944e-12	| Symbols: ANAC078, NAC2 | NAC2 (Arabidopsis NAC domain containing protein 78); transcription factor | chr5:1243759-1246685 FORWARD
A_46_P134854	TA21063_3708	AT5G54095.1	67	-0.619774	1.01486e-11	| Symbols: | similar to unknown protein [Arabidopsis thaliana] (TAIR:AT4G27580.1) | chr5:21969959-21970733 REVERSE
A_46_P214814	TC107779	AT1G48440.1	67	-0.619574	1.03498e-11	| Symbols: | similar to unknown protein [Arabidopsis thaliana] (TAIR:AT3G17780.1); similar to unknown [Populus trichocarpa] (GB:ABK93075.1) | chr1:17910655-17912202 FORWARD
A_46_P028646	TC108852	No TAIR Hit	67	-0.6155	1.53885e-11
A_46_P153119	TC64025	AT5G42050.1	67	-0.615168	1.58907e-11	| Symbols: | similar to unknown protein [Arabidopsis thaliana] (TAIR:AT3G27090.1); similar to unknown [Populus trichocarpa] (GB:ABK95892.1); contains InterPro domain Kelch related (InterPro:IPR013089); contains InterPro domain Development and cell death (InterPro:IPR013989) | chr5:16832717-16834529 FORWARD
A_46_P320185	TC77513	AT2G21370.1	35	-0.612629	2.02837e-11	| Symbols: | xylulose kinase, putative | chr2:9144553-9147145 REVERSE
A_46_P050021	TC108756	AT1G71697.1	67	-0.610761	2.42397e-11	| Symbols: CK, ATCK1 | ATCK1 (CHOLINE KINASE) | chr1:26974885-26977126 FORWARD
A_46_P236855	CX279742	AT1G73010.1	67	-0.6105	2.48478e-11	| Symbols: | phosphoric monoester hydrolase | chr1:27468233-27469917 REVERSE
A_46_P313385	TC71250	AT2G25190.1	67	-0.610183	2.56071e-11	| Symbols: | similar to unknown protein [Arabidopsis thaliana] (TAIR:AT4G31980.1); similar to unnamed protein product [Vitis vinifera] (GB:CAO44286.1); contains InterPro domain Protein of unknown function DUF862, eukaryotic (InterPro:IPR008580) | chr2:10741025-10742778 FORWARD
A_46_P247334	TC93155	AT4G33660.1	67	-0.609929	2.62321e-11	| Symbols: | unknown protein | chr4:16167289-16167954 REVERSE
A_46_P350555	TC96883	AT1G19020.1	67	-0.608809	2.91638e-11	| Symbols: | similar to unknown protein [Arabidopsis thaliana] (TAIR:AT3G48180.1); similar to unnamed protein product [Vitis vinifera] (GB:CAO40966.1) | chr1:6568064-6568588 FORWARD
A_46_P297905	TC78744	AT1G70790.2	67	-0.60819	3.09172e-11	| Symbols: | C2 domain-containing protein | chr1:26704074-26706004 FORWARD
A_46_P059851	TC92232	AT3G49530.1	67	-0.606556	3.60465e-11	| Symbols: ANAC062 | ANAC062 (Arabidopsis NAC domain containing protein 62); transcription factor | chr3:18373428-18375898 REVERSE
A_46_P078536	TC99903	AT3G28740.1	67	-0.605407	4.01353e-11	| Symbols: CYP81D1 | cytochrome P450 family protein | chr3:10789935-10791790 REVERSE
A_46_P299370	ES266449	AT3G62260.2	67	-0.604412	4.40326e-11	| Symbols: | protein phosphatase 2C, putative / PP2C, putative | chr3:23049265-23051545 REVERSE
A_46_P334765	TC88153	AT5G52860.1	67	-0.603179	4.93691e-11	| Symbols: | ABC transporter family protein | chr5:21437002-21438793 REVERSE
A_46_P372195	TC106103	AT4G31000.1	67	-0.602575	5.22092e-11	| Symbols: | calmodulin-binding protein | chr4:15103165-15105985 FORWARD
A_46_P048066	TC63662	AT3G14680.1	67	-0.598122	7.8531e-11	| Symbols: CYP72A14 | CYP72A14 (cytochrome P450, family 72, subfamily A, polypeptide 14); oxygen binding | chr3:4934427-4936570 FORWARD
A_46_P349505	TC96366	AT3G62910.1	67	-0.597366	8.41196e-11	| Symbols: APG3 | APG3 (ALBINO AND PALE GREEN); translation release factor | chr3:23268529-23271402 REVERSE
A_46_P336490	TC89312	AT5G24030.1	67	-0.596725	8.91512e-11	| Symbols: SLAH3 | SLAH3 (SLAC1 HOMOLOGUE 3); transporter | chr5:8118320-8122787 REVERSE
A_46_P241579	DW998935	AT1G21910.1	67	-0.594353	1.10417e-10	| Symbols: | AP2 domain-containing transcription factor family protein | chr1:7696525-7697688 FORWARD
A_46_P082631	TC65766	AT1G24090.1	67	-0.59363	1.17819e-10	| Symbols: | RNase H domain-containing protein | chr1:8520823-8524679 FORWARD
A_46_P075596	TC67353	AT1G70790.2	67	-0.591414	1.43575e-10	| Symbols: | C2 domain-containing protein | chr1:26704074-26706004 FORWARD
A_46_P206684	CD835542	AT3G62720.1	67	-0.591355	1.44331e-10	| Symbols: ATXT1 | ATXT1; UDP-xylosyltransferase/ transferase/ transferase, transferring glycosyl groups | chr3:23212093-23213883 FORWARD
A_46_P227494	TC73524	AT2G39650.1	67	-0.591097	1.47688e-10	| Symbols: | similar to unknown protein [Arabidopsis thaliana] (TAIR:AT4G14620.1); similar to unnamed protein product [Vitis vinifera] (GB:CAO69213.1); contains InterPro domain Protein of unknown function DUF506, plant (InterPro:IPR006502) | chr2:16534870-16536485 REVERSE
A_46_P095691	TC79866	AT4G33920.1	67	-0.590953	1.49587e-10	| Symbols: | protein phosphatase 2C family protein / PP2C family protein | chr4:16260668-16262986 FORWARD
A_46_P086156	TC74864	AT4G36110.1	67	-0.590904	1.50239e-10	| Symbols: | auxin-responsive protein, putative | chr4:17089952-17090828 FORWARD
A_46_P042636	TC108529	AT3G62720.1	67	-0.589119	1.7595e-10	| Symbols: ATXT1 | ATXT1; UDP-xylosyltransferase/ transferase/ transferase, transferring glycosyl groups | chr3:23212093-23213883 FORWARD
A_46_P229244	CX191400	AT3G57930.1	67	-0.5886	1.8418e-10	| Symbols: | similar to unknown protein [Arabidopsis thaliana] (TAIR:AT2G42190.1); similar to hypothetical protein [Vitis vinifera] (GB:CAN83221.1); contains InterPro domain HMG-I and HMG-Y, DNA-binding (InterPro:IPR000637) | chr3:21458086-21459667 REVERSE
A_46_P015936	TC73496	AT2G17220.1	67	-0.587376	2.05086e-10	| Symbols: | protein kinase, putative | chr2:7494736-7497249 REVERSE
A_46_P362255	TC102105	AT2G22260.1	67	-0.58706	2.10854e-10	| Symbols: | oxidoreductase, 2OG-Fe(II) oxygenase family protein | chr2:9468205-9470272 FORWARD
A_46_P186494	CB686106	AT1G76360.1	67	-0.586912	2.13599e-10	| Symbols: | protein kinase, putative | chr1:28647932-28651606 REVERSE
A_46_P316220	TC73929	AT1G70740.1	67	-0.585769	2.36056e-10	| Symbols: | protein kinase family protein | chr1:26677294-26679609 REVERSE
A_46_P364460	TC103030	AT3G48740.1	67	-0.583779	2.80628e-10	| Symbols: | nodulin MtN3 family protein | chr3:18063451-18065740 REVERSE
A_46_P097121	TC86024	AT5G12140.1	67	-0.583324	2.91908e-10	| Symbols: ATCYS1 | ATCYS1 (A. THALIANA CYSTATIN-1); cysteine protease inhibitor | chr5:3922910-3924024 REVERSE
A_46_P099784	TC91297	No TAIR Hit	35	-0.583125	2.96975e-10
A_46_P244799	DY001854	AT1G79470.1	33	-0.58256	3.11807e-10	| Symbols: | inosine-5'-monophosphate dehydrogenase | chr1:29899491-29901650 REVERSE
A_46_P024071	TC70940	AT1G27595.1	33	-0.582238	3.20602e-10	| Symbols: | similar to ESP4 (ENHANCED SILENCING PHENOTYPE 4), binding [Arabidopsis thaliana] (TAIR:AT5G01400.1); similar to unnamed protein product [Vitis vinifera] (GB:CAO61552.1); contains domain PTHR15245:SF6 (PTHR15245:SF6); contains domain PTHR15245 (PTHR15245) | chr1:9596347-9603242 FORWARD
A_46_P327195	TC83147	AT3G47630.1	35	-0.581549	3.40176e-10	| Symbols: | similar to unnamed protein product [Vitis vinifera] (GB:CAO41928.1); contains InterPro domain Mitochondrial matrix Mmp37 (InterPro:IPR015222) | chr3:17574031-17576481 REVERSE
A_46_P067401	TC71814	AT2G42760.1	67	-0.58119	3.50854e-10	| Symbols: | similar to unnamed protein product [Vitis vinifera] (GB:CAO69913.1) | chr2:17803061-17804308 REVERSE
A_46_P179494	TC83631	AT3G49880.1	33	-0.579169	4.17089e-10	| Symbols: | glycosyl hydrolase family protein 43 | chr3:18507234-18509698 FORWARD
A_46_P169329	TC74163	AT1G29850.1	33	-0.579169	4.17101e-10	| Symbols: | double-stranded DNA-binding family protein | chr1:10447738-10449930 FORWARD
A_46_P205759	TC75271	AT5G02500.1	33	-0.577731	4.71388e-10	| Symbols: HSP70-1, AT-HSC70-1, HSC70, HSC70-1 | HSC70-1 (heat shock cognate 70 kDa protein 1); ATP binding | chr5:553743-556440 REVERSE
A_46_P355680	TC99263	AT4G17080.1	67	-0.575045	5.91481e-10	| Symbols: | MORN (Membrane Occupation and Recognition Nexus) repeat-containing protein /phosphatidylinositol-4-phosphate 5-kinase-related | chr4:9601587-9603831 FORWARD
A_46_P067296	TC98110	AT1G32700.1	33	-0.574978	5.94817e-10	| Symbols: | zinc-binding family protein | chr1:11827413-11829739 FORWARD
A_46_P312410	TC70244	AT1G30160.1	67	-0.572639	7.23544e-10	| Symbols: | similar to unknown protein [Arabidopsis thaliana] (TAIR:AT1G05540.1); contains InterPro domain Protein of unknown function DUF295 (InterPro:IPR005174) | chr1:10606194-10607794 FORWARD
A_46_P383503	TC110427	AT5G18270.1	67	-0.57186	7.72073e-10	| Symbols: ANAC087 | ANAC087; transcription factor | chr5:6040921-6042940 REVERSE
A_46_P337920	TC90154	AT3G51460.1	33	-0.571415	8.01206e-10	| Symbols: RHD4 | phosphoinositide phosphatase family protein | chr3:19103497-19108332 FORWARD
A_46_P141624	TC102888	AT5G64260.1	67	-0.571148	8.19146e-10	| Symbols: | phosphate-responsive protein, putative | chr5:25721155-25722542 FORWARD
A_46_P035941	TC73524	AT2G39650.1	67	-0.570483	8.6564e-10	| Symbols: | similar to unknown protein [Arabidopsis thaliana] (TAIR:AT4G14620.1); similar to unnamed protein product [Vitis vinifera] (GB:CAO69213.1); contains InterPro domain Protein of unknown function DUF506, plant (InterPro:IPR006502) | chr2:16534870-16536485 REVERSE
A_46_P348085	TC95686	AT1G49050.1	67	-0.569893	9.08974e-10	| Symbols: | aspartyl protease family protein | chr1:18154206-18157029 FORWARD
A_46_P036676	TC110076	AT3G46620.1	67	-0.569565	9.33892e-10	| Symbols: | zinc finger (C3HC4-type RING finger) family protein | chr3:17189682-17191052 REVERSE
A_46_P176234	TC71731	AT5G18310.2	67	-0.569101	9.70398e-10	| Symbols: | similar to unnamed protein product [Vitis vinifera] (GB:CAO38794.1) | chr5:6061708-6063150 FORWARD
A_46_P023686	TC91097	AT2G19530.1	67	-0.568006	1.06189e-09	| Symbols: | similar to unknown protein [Arabidopsis thaliana] (TAIR:AT1G55160.1); similar to unknown protein [Arabidopsis thaliana] (TAIR:AT1G55160.2); similar to unknown [Picea sitchensis] (GB:ABK23951.1) | chr2:8467029-8468797 FORWARD
A_46_P322825	TC79800	AT4G34150.1	67	-0.567487	1.10812e-09	| Symbols: | C2 domain-containing protein | chr4:16354950-16357297 FORWARD
A_46_P072331	EE478690	AT5G05365.1	67	-0.567074	1.14623e-09	| Symbols: | metal ion binding | chr5:1590037-1590862 FORWARD
A_46_P130004	EV006381	AT5G62480.1	67	-0.566643	1.18745e-09	| Symbols: GST14, GST14B, ATGSTU9 | ATGSTU9 (GLUTATHIONE S-TRANSFERASE TAU 9); glutathione transferase | chr5:25105920-25106846 REVERSE
A_46_P009376	TC63474	AT3G45640.1	67	-0.564181	1.45107e-09	| Symbols: MPK3, ATMPK3 | ATMPK3 (MITOGEN-ACTIVATED PROTEIN KINASE 3); MAP kinase/ kinase/ protein kinase | chr3:16767755-16769683 FORWARD
A_46_P109549	TC67660	AT3G23530.1	67	-0.563004	1.5962e-09	| Symbols: | cyclopropane fatty acid synthase, putative / CPA-FA synthase, putative | chr3:8436678-8442853 FORWARD
A_46_P320590	TC77903	AT2G21530.1	35	-0.561816	1.75661e-09	| Symbols: | forkhead-associated domain-containing protein / FHA domain-containing protein | chr2:9226404-9227670 FORWARD
A_46_P177589	TC88119	AT3G25805.1	33	-0.560509	1.95115e-09	| Symbols: | similar to unnamed protein product [Vitis vinifera] (GB:CAO42121.1) | chr3:9427513-9429429 REVERSE
A_46_P147479	TC97429	AT4G19200.1	67	-0.558519	2.28721e-09	| Symbols: | proline-rich family protein | chr4:10498887-10500733 FORWARD
A_46_P134849	TC71001	AT5G54095.1	67	-0.558029	2.37813e-09	| Symbols: | similar to unknown protein [Arabidopsis thaliana] (TAIR:AT4G27580.1) | chr5:21969959-21970733 REVERSE
A_46_P265578	EE457784	AT3G26980.1	67	-0.557907	2.40133e-09	| Symbols: MUB4 | MUB4 (MEMBRANE-ANCHORED UBIQUITIN-FOLD PROTEIN 4 PRECURSOR) | chr3:9947403-9949277 REVERSE
A_46_P165439	TC90153	No TAIR Hit	33	-0.557405	2.49887e-09
A_46_P164434	TC73662	AT1G02750.1	67	-0.556116	2.76725e-09	| Symbols: | zinc ion binding | chr1:602497-604292 FORWARD
A_46_P245939	DY003116	AT2G04560.1	67	-0.554953	3.033e-09	| Symbols: | transferase, transferring glycosyl groups | chr2:1590303-1592664 REVERSE
A_46_P189334	CD814671	No TAIR Hit	67	-0.552791	3.59321e-09
A_46_P380533	TC109256	AT1G09970.1	67	-0.552058	3.80465e-09	| Symbols: | leucine-rich repeat transmembrane protein kinase, putative | chr1:3252242-3255695 FORWARD
A_46_P009016	TC63529	AT1G66500.1	67	-0.551583	3.94819e-09	| Symbols: | zinc finger (C2H2-type) family protein | chr1:24814812-24816313 REVERSE
A_46_P306970	U10150	AT3G56800.1	33	-0.551188	4.07133e-09	| Symbols: ACAM-3, CAM3 | CAM3 (CALMODULIN 3); calcium ion binding | chr3:21045516-21047056 REVERSE
A_46_P368680	TC104723	AT5G62570.1	67	-0.550461	4.30763e-09	| Symbols: | calmodulin-binding protein | chr5:25131617-25134193 FORWARD
A_46_P225674	CX188963	No TAIR Hit	35	-0.547647	5.35233e-09
A_46_P206690	CD835552	AT3G62260.2	67	-0.546754	5.73165e-09	| Symbols: | protein phosphatase 2C, putative / PP2C, putative | chr3:23049265-23051545 REVERSE
A_46_P367070	TC104081	AT1G70090.1	67	-0.544882	6.61241e-09	| Symbols: GATL9, LGT8 | GATL9/LGT8 (Galacturonosyltransferase-like 9); polygalacturonate 4-alpha-galacturonosyltransferase/ transferase, transferring glycosyl groups / transferase, transferring hexosyl groups | chr1:26404453-26406060 FORWARD
A_46_P348405	TC95825	AT5G47220.1	67	-0.543817	7.16955e-09	| Symbols: ATERF2, ATERF-2, ERF2 | ATERF-2/ATERF2/ERF2 (ETHYLENE RESPONSE FACTOR 2); DNA binding / transcription activator/ transcription factor | chr5:19189089-19190050 REVERSE
A_46_P344040	TC93568	AT4G39235.1	67	-0.542729	7.78531e-09	| Symbols: | similar to unknown protein [Arabidopsis thaliana] (TAIR:AT3G05570.1); similar to unknown [Populus trichocarpa] (GB:ABK93095.1) | chr4:18268043-18269206 FORWARD
A_46_P331500	TC86029	AT2G41420.1	67	-0.542056	8.19113e-09	| Symbols: | proline-rich family protein | chr2:17273555-17275102 REVERSE
A_46_P092471	EE549228	AT5G67300.1	67	-0.541352	8.63748e-09	| Symbols: ATMYBR1, ATMYB44, MYBR1 | ATMYB44/ATMYBR1/MYBR1 (MYB DOMAIN PROTEIN 44); DNA binding / transcription factor | chr5:26871248-26873232 FORWARD
A_46_P046976	TC103699	AT3G60410.2	67	-0.539989	9.56835e-09	| Symbols: | similar to unknown protein [Arabidopsis thaliana] (TAIR:AT1G25370.1); similar to unnamed protein product [Vitis vinifera] (GB:CAO41620.1); contains InterPro domain Protein of unknown function DUF1639 (InterPro:IPR012438) | chr3:22342460-22344568 FORWARD
A_46_P375055	TC107151	No TAIR Hit	33	-0.539004	1.02999e-08
A_46_P013081	EV169321	AT4G16500.1	67	-0.538947	1.03435e-08	| Symbols: | cysteine protease inhibitor family protein / cystatin family protein | chr4:9301411-9302045 REVERSE
A_46_P031571	TC72612	AT4G34480.1	67	-0.537687	1.13615e-08	| Symbols: | glycosyl hydrolase family 17 protein | chr4:16481884-16483999 REVERSE
A_46_P167409	TC92653	AT2G21290.1	35	-0.53566	1.32036e-08	| Symbols: | Identical to 30S ribosomal protein S31, mitochondrial precursor [Arabidopsis Thaliana] (GB:Q9SJU8); similar to unnamed protein product [Vitis vinifera] (GB:CAO47252.1); similar to hypothetical protein [Vitis vinifera] (GB:CAN75923.1) | chr2:9119937-9120411 FORWARD
A_46_P381113	TC109482	AT3G45640.1	67	-0.535061	1.37999e-08	| Symbols: MPK3, ATMPK3 | ATMPK3 (MITOGEN-ACTIVATED PROTEIN KINASE 3); MAP kinase/ kinase/ protein kinase | chr3:16767755-16769683 FORWARD
A_46_P364505	TC103043	AT5G53520.1	67	-0.534512	1.43692e-08	| Symbols: ATOPT8 | ATOPT8 (oligopeptide transporter 8); oligopeptide transporter | chr5:21760676-21763207 FORWARD
A_46_P196624	TC72726	AT3G49530.1	67	-0.534439	1.44472e-08	| Symbols: ANAC062 | ANAC062 (Arabidopsis NAC domain containing protein 62); transcription factor | chr3:18373428-18375898 REVERSE
A_46_P148334	TC64593	AT3G55620.1	67	-0.534379	1.45108e-08	| Symbols: EMB1624 | EMB1624 (EMBRYO DEFECTIVE 1624); translation initiation factor | chr3:20645181-20647485 FORWARD
A_46_P015576	TC64378	AT1G07890.7	67	-0.533551	1.54205e-08	| Symbols: MEE6, CS1, APX1 | APX1 (ASCORBATE PEROXIDASE 1) | chr1:2437475-2439662 FORWARD
A_46_P070876	TC63894	AT5G10730.1	67	-0.533409	1.55816e-08	| Symbols: | binding / catalytic/ coenzyme binding | chr5:3390615-3393179 REVERSE
A_46_P363280	TC102565	AT2G41420.1	67	-0.530887	1.87335e-08	| Symbols: | proline-rich family protein | chr2:17273555-17275102 REVERSE
A_46_P049831	DY023260	AT1G68410.1	67	-0.530209	1.96791e-08	| Symbols: | protein phosphatase 2C-related / PP2C-related | chr1:25653664-25656456 REVERSE
A_46_P019616	TC77154	AT5G45350.1	67	-0.530011	1.99641e-08	| Symbols: | proline-rich family protein | chr5:18399064-18400926 REVERSE
A_46_P381658	TC109700	AT1G29690.1	67	-0.527962	2.31501e-08	| Symbols: CAD1 | CAD1 (CONSTITUTIVELY ACTIVATED CELL DEATH 1) | chr1:10379006-10382109 REVERSE
A_46_P231369	CX192989	AT2G21410.1	33	-0.527261	2.43485e-08	| Symbols: VHA-A2 | VHA-A2 (VACUOLAR PROTON ATPASE A2); ATPase | chr2:9169700-9175532 FORWARD
A_46_P045821	TC72446	AT4G12720.2	67	-0.527188	2.44767e-08	| Symbols: NUDT7, GFG1, AtNUDT7 | AtNUDT7 (ARABIDOPSIS THALIANA NUDIX HYDROLASE HOMOLOG 7); hydrolase | chr4:7487336-7490074 FORWARD
A_46_P233424	CX194511	AT4G09760.2	33	-0.526271	2.61418e-08	| Symbols: | choline kinase, putative | chr4:6148755-6151242 REVERSE
A_46_P077561	TC81690	AT1G61100.1	67	-0.52531	2.80021e-08	| Symbols: | disease resistance protein (TIR class), putative | chr1:22512203-22515936 REVERSE
A_46_P347810	TC95560	AT3G28510.1	67	-0.524178	3.03562e-08	| Symbols: | AAA-type ATPase family protein | chr3:10686761-10688601 FORWARD
A_46_P381918	TC109799	AT3G19970.1	67	-0.522384	3.44756e-08	| Symbols: | similar to unknown protein [Arabidopsis thaliana] (TAIR:AT2G18245.1); similar to unnamed protein product [Vitis vinifera] (GB:CAO66476.1); contains InterPro domain Protein of unknown function DUF829, eukaryotic (InterPro:IPR008547) | chr3:6958654-6961658 FORWARD
A_46_P024806	TC83955	AT1G29550.1	33	-0.522149	3.50529e-08	| Symbols: | eukaryotic translation initiation factor 4E, putative / eIF-4E, putative / eIF4E, putative / mRNA cap-binding protein, putative | chr1:10330500-10332312 FORWARD
A_46_P180614	TA35223_3708	AT2G47250.1	67	-0.521495	3.6712e-08	| Symbols: | RNA helicase, putative | chr2:19406764-19410114 REVERSE
A_46_P038831	TC78546	AT4G34150.1	67	-0.520701	3.88247e-08	| Symbols: | C2 domain-containing protein | chr4:16354950-16357297 FORWARD
A_46_P253639	DY020441	AT3G13600.1	67	-0.519348	4.2692e-08	| Symbols: | calmodulin-binding family protein | chr3:4445109-4447390 FORWARD
A_46_P032251	TC104627	AT5G64060.1	67	-0.518063	4.67056e-08	| Symbols: ANAC103 | ANAC103 (Arabidopsis NAC domain containing protein 103); transcription factor | chr5:25650762-25653007 REVERSE
A_46_P334715	TC88122	AT2G21150.1	35	-0.517428	4.88207e-08	| Symbols: | XAP5 family protein | chr2:9072419-9075174 FORWARD
A_46_P343040	TC93028	AT2G19880.1	67	-0.515958	5.40687e-08	| Symbols: | ceramide glucosyltransferase, putative | chr2:8588440-8592560 FORWARD
A_46_P332095	TC86430	AT5G58610.1	67	-0.51505	5.75775e-08	| Symbols: | PHD finger transcription factor, putative | chr5:23703997-23708279 REVERSE
A_46_P358400	TC100469	AT1G06800.1	67	-0.514581	5.9473e-08	| Symbols: | lipase class 3 family protein | chr1:2089416-2091685 REVERSE
A_46_P168639	TC74607	AT3G57030.1	33	-0.513423	6.44087e-08	| Symbols: | strictosidine synthase family protein | chr3:21112436-21114272 REVERSE
A_46_P363900	TC102801	AT2G44840.1	67	-0.511926	7.13729e-08	| Symbols: ATERF13, EREBP | ATERF13/EREBP (ETHYLENE-RESPONSIVE ELEMENT BINDING FACTOR 13); DNA binding / transcription factor | chr2:18502416-18503347 FORWARD
A_46_P312825	TC70694	AT5G61900.1	67	-0.511582	7.30735e-08	| Symbols: CPN1, BON, BON1 | BON1 (BONZAI1); calcium-dependent phospholipid binding | chr5:24872887-24876567 REVERSE
A_46_P187294	TC78745	AT1G27770.1	67	-0.511146	7.52828e-08	| Symbols: PEA1, ACA1 | ACA1 (autoinhibited Ca2+ -ATPase 1); calcium-transporting ATPase/ calmodulin binding | chr1:9671625-9676144 REVERSE
A_46_P205549	CD833531	No TAIR Hit	35	-0.510679	7.77199e-08
A_46_P165929	TA30776_3708	AT2G30040.1	67	-0.510522	7.85555e-08	| Symbols: MAPKKK14 | MAPKKK14 (Mitogen-activated protein kinase kinase kinase 14); kinase | chr2:12828787-12830246 FORWARD
A_46_P148259	TA25033_3708	AT3G56900.1	33	-0.51046	7.88849e-08	| Symbols: | aladin-related / adracalin-related | chr3:21077103-21080462 FORWARD
A_46_P056191	DY023747	AT1G53840.1	67	-0.509991	8.14434e-08	| Symbols: ATPME1 | ATPME1 (Arabidopsis thaliana pectin methylesterase 1); pectinesterase | chr1:20105113-20107335 FORWARD
A_46_P384678	TC110904	AT3G19970.1	67	-0.509695	8.31014e-08	| Symbols: | similar to unknown protein [Arabidopsis thaliana] (TAIR:AT2G18245.1); similar to unnamed protein product [Vitis vinifera] (GB:CAO66476.1); contains InterPro domain Protein of unknown function DUF829, eukaryotic (InterPro:IPR008547) | chr3:6958654-6961658 FORWARD
A_46_P041691	TC77670	AT2G19690.1	67	-0.509313	8.52793e-08	| Symbols: | phospholipase A2 beta, secretory low molecular weight | chr2:8510299-8511822 FORWARD
A_46_P037521	TC98122	AT5G16360.1	67	-0.508052	9.28864e-08	| Symbols: | NC domain-containing protein | chr5:5355085-5356303 REVERSE
A_46_P219684	TC64936	AT3G62720.1	67	-0.507613	9.56794e-08	| Symbols: ATXT1 | ATXT1; UDP-xylosyltransferase/ transferase/ transferase, transferring glycosyl groups | chr3:23212093-23213883 FORWARD
A_46_P226169	TC93986	AT5G06480.1	33	-0.504965	1.1431e-07	| Symbols: | MD-2-related lipid recognition domain-containing protein / ML domain-containing protein | chr5:1976087-1977291 REVERSE
A_46_P043671	TC76266	AT1G49850.1	67	-0.503912	1.22642e-07	| Symbols: | zinc finger (C3HC4-type RING finger) family protein | chr1:18458732-18460212 REVERSE
A_46_P170804	TC91025	No TAIR Hit	33	-0.50207	1.38618e-07
A_46_P149944	TC68578	AT2G42680.1	67	-0.501831	1.40834e-07	| Symbols: MBF1A, ATMBF1A | ATMBF1A/MBF1A (MULTIPROTEIN BRIDGING FACTOR 1A); DNA binding / transcription coactivator | chr2:17781980-17783397 FORWARD
A_46_P173424	TC90633	AT3G47080.1	67	-0.501774	1.41367e-07	| Symbols: | binding | chr3:17349091-17351381 REVERSE
A_46_P155219	TC66570	AT1G54460.1	33	-0.501697	1.42089e-07	| Symbols: | similar to WDL1 (WVD2-LIKE 1) [Arabidopsis thaliana] (TAIR:AT3G04630.2); similar to WDL1 (WVD2-LIKE 1) [Arabidopsis thaliana] (TAIR:AT3G04630.3); similar to unknown [Populus trichocarpa] (GB:ABK95727.1); contains InterPro domain Targeting for Xklp2 (InterPro:IPR009675) | chr1:20344267-20347197 REVERSE
A_46_P144789	TC77332	AT3G56490.1	33	-0.501244	1.46411e-07	| Symbols: | zinc-binding protein, putative / protein kinase C inhibitor, putative | chr3:20952481-20954448 FORWARD
A_46_P040876	EV140256	AT5G59820.1	67	-0.501139	1.47434e-07	| Symbols: ZAT12, RHL41 | RHL41 (RESPONSIVE TO HIGH LIGHT 41); nucleic acid binding / transcription factor/ zinc ion binding | chr5:24120198-24121013 FORWARD
A_46_P057866	TC97834	AT1G22140.1	33	-0.501098	1.4783e-07	| Symbols: | similar to unnamed protein product [Vitis vinifera] (GB:CAO61756.1); contains domain PTHR12681 (PTHR12681) | chr1:7814752-7815620 REVERSE
A_46_P190689	TC110871	AT4G09830.1	33	-0.494079	2.33869e-07	| Symbols: | similar to unknown protein [Arabidopsis thaliana] (TAIR:AT5G64780.1); similar to unnamed protein product [Vitis vinifera] (GB:CAO43592.1); contains InterPro domain Uncharacterised conserved protein UCP009193 (InterPro:IPR016549) | chr4:6188764-6190850 FORWARD
A_46_P166739	TC64499	AT2G23790.1	35	-0.494005	2.34996e-07	| Symbols: | similar to unknown protein [Arabidopsis thaliana] (TAIR:AT4G36820.1); similar to unnamed protein product [Vitis vinifera] (GB:CAO22909.1); contains InterPro domain Protein of unknown function DUF607 (InterPro:IPR006769) | chr2:10132448-10134601 REVERSE
A_46_P299640	ES266761	AT2G17660.1	67	-0.49384	2.37518e-07	| Symbols: | nitrate-responsive NOI protein, putative | chr2:7680364-7680794 FORWARD
A_46_P040316	TC67034	AT4G11280.1	67	-0.493743	2.38999e-07	| Symbols: | ACS6 (1-AMINOCYCLOPROPANE-1-CARBOXYLIC ACID (ACC) SYNTHASE 6) | chr4:6864093-6866112 FORWARD
A_46_P236474	CX279194	AT3G01430.1	67	-0.492583	2.57548e-07	| Symbols: | similar to NHL repeat-containing protein [Arabidopsis thaliana] (TAIR:AT5G14890.1); similar to hypothetical protein [Vitis vinifera] (GB:CAN80444.1); similar to unnamed protein product [Vitis vinifera] (GB:CAO14804.1) | chr3:165415-166254 REVERSE
A_46_P095901	EE555870	AT5G61190.1	67	-0.492481	2.59248e-07	| Symbols: | zinc finger protein-related | chr5:24632706-24637279 FORWARD
A_46_P191219	CD817125	AT1G33810.1	33	-0.492433	2.60057e-07	| Symbols: | similar to unknown [Populus trichocarpa] (GB:ABK94119.1) | chr1:12265013-12266827 FORWARD
A_46_P250644	TC90633	AT3G47080.1	67	-0.491976	2.67796e-07	| Symbols: | binding | chr3:17349091-17351381 REVERSE
A_46_P313515	TC71404	AT3G54720.1	33	-0.491946	2.6832e-07	| Symbols: COP2, HPT, PT, AMP1 | AMP1 (ALTERED MERISTEM PROGRAM 1); dipeptidase | chr3:20265703-20268826 REVERSE
A_46_P122679	TC96703	No TAIR Hit	67	-0.490876	2.87354e-07
A_46_P188074	CD813124	AT1G23550.1	67	-0.490128	3.0142e-07	| Symbols: SRO2 | SRO2 (SIMILAR TO RCD ONE 2); NAD+ ADP-ribosyltransferase | chr1:8350782-8352780 FORWARD
A_46_P151709	TC85356	AT2G19740.1	35	-0.489437	3.15e-07	| Symbols: | 60S ribosomal protein L31 (RPL31A) | chr2:8520595-8521601 FORWARD
A_46_P166694	TC90366	No TAIR Hit	67	-0.489011	3.23647e-07
A_46_P041731	TC77598	AT1G72610.1	67	-0.487758	3.50436e-07	| Symbols: GLP1 | GLP1 (GERMIN-LIKE PROTEIN 1); manganese ion binding / metal ion binding / nutrient reservoir | chr1:27342776-27343706 REVERSE
A_46_P244519	DY001561	No TAIR Hit	35	-0.487364	3.59286e-07
A_46_P249419	DY011024	AT2G46400.1	67	-0.487338	3.59879e-07	| Symbols: ATWRKY46, WRKY46 | WRKY46 (WRKY DNA-binding protein 46); transcription factor | chr2:19050487-19051899 REVERSE
A_46_P036346	TC80193	AT1G28370.1	67	-0.487135	3.64533e-07	| Symbols: ERF11, ATERF11 | ATERF11/ERF11 (ERF domain protein 11); DNA binding / transcription factor/ transcription repressor | chr1:9955955-9956926 REVERSE
A_46_P034806	TC77709	AT4G30870.1	33	-0.486667	3.75474e-07	| Symbols: ATMUS81 | ATMUS81; endonuclease/ nucleic acid binding | chr4:15028433-15032640 FORWARD
A_46_P327275	TC83189	AT5G58430.1	67	-0.486124	3.88563e-07	| Symbols: ATEXO70B1 | ATEXO70B1 (exocyst subunit EXO70 family protein B1); protein binding | chr5:23638409-23640670 REVERSE
A_46_P334720	TC88124	AT1G03110.1	67	-0.485177	4.12406e-07	| Symbols: | transducin family protein / WD-40 repeat family protein | chr1:749246-751963 FORWARD
A_46_P180904	TC84055	No TAIR Hit	33	-0.484007	4.43795e-07
A_46_P085916	TC72433	AT5G64660.1	67	-0.483992	4.44232e-07	| Symbols: | U-box domain-containing protein | chr5:25859139-25860678 REVERSE
A_46_P325735	TC82071	AT4G01870.1	67	-0.4839	4.46772e-07	| Symbols: | tolB protein-related | chr4:808376-810446 REVERSE
A_46_P321860	TC78978	AT2G39110.1	67	-0.483532	4.57174e-07	| Symbols: | protein kinase, putative | chr2:16326742-16328763 FORWARD
A_46_P155299	TC70281	AT3G02040.1	67	-0.483308	4.63637e-07	| Symbols: SRG3 | SRG3 (SENESCENCE-RELATED GENE 3); glycerophosphodiester phosphodiesterase | chr3:348174-350017 REVERSE
A_46_P377080	TC107863	AT2G46600.1	67	-0.483066	4.7069e-07	| Symbols: | calcium-binding protein, putative | chr2:19143090-19143671 FORWARD
A_46_P283233	TC98280	AT3G50770.1	67	-0.482096	5e-07	| Symbols: | calmodulin-related protein, putative | chr3:18884939-18885761 FORWARD
A_46_P311880	TC69707	AT2G30020.1	67	-0.479089	6.02338e-07	| Symbols: | protein phosphatase 2C, putative / PP2C, putative | chr2:12821487-12823165 FORWARD
A_46_P084326	TC95441	AT4G05160.1	33	-0.478926	6.08423e-07	| Symbols: | 4-coumarate--CoA ligase, putative / 4-coumaroyl-CoA synthase, putative | chr4:2664383-2666705 FORWARD
A_46_P331025	TC85704	AT1G14870.1	67	-0.478525	6.23618e-07	| Symbols: | Identical to Uncharacterized protein At1g14870 [Arabidopsis Thaliana] (GB:Q9LQU4); similar to unknown protein [Arabidopsis thaliana] (TAIR:AT5G35525.1); similar to unnamed protein product [Vitis vinifera] (GB:CAO42338.1); contains InterPro domain Aspartic acid and asparagine hydroxylation site (InterPro:IPR000152); contains InterPro domain Protein of unknown function Cys-rich (InterP…
A_46_P122154	TC77344	AT5G54170.1	67	-0.478195	6.36378e-07	| Symbols: | similar to CP5 [Arabidopsis thaliana] (TAIR:AT1G64720.1); similar to putative nodule membrane protein [Medicago sativa] (GB:AAL57201.1); contains InterPro domain Lipid-binding START (InterPro:IPR002913) | chr5:22002104-22004434 REVERSE
A_46_P152909	TC74120	AT5G63790.1	67	-0.477125	6.7955e-07	| Symbols: ANAC102 | ANAC102 (Arabidopsis NAC domain containing protein 102); transcription factor | chr5:25543735-25545239 REVERSE
A_46_P143769	TC102477	AT5G09570.1	67	-0.476539	7.04372e-07	| Symbols: | similar to unknown protein [Arabidopsis thaliana] (TAIR:AT5G64400.1); similar to unknown [Populus trichocarpa] (GB:ABK94558.1); contains InterPro domain CHCH (InterPro:IPR010625) | chr5:2970670-2972182 FORWARD
A_46_P355545	TC99183	AT2G37970.1	67	-0.476497	7.06187e-07	| Symbols: SOUL-1 | SOUL-1; binding | chr2:15898050-15898921 FORWARD
A_46_P240079	DV643295	AT5G50760.1	67	-0.474744	7.85814e-07	| Symbols: | auxin-responsive family protein | chr5:20661887-20662695 FORWARD
A_46_P172479	TC71668	AT1G80380.1	67	-0.474447	8.00107e-07	| Symbols: | phosphoribulokinase/uridine kinase-related | chr1:30222111-30224896 FORWARD
A_46_P062801	TC76101	AT3G27740.1	33	-0.471129	9.77695e-07	| Symbols: CARA | CARA (CARBAMOYL PHOSPHATE SYNTHETASE A); carbamoyl-phosphate synthase (glutamine-hydrolyzing) | chr3:10282498-10285103 REVERSE
A_46_P145854	TC92213	AT4G16500.1	67	-0.47079	9.97791e-07	| Symbols: | cysteine protease inhibitor family protein / cystatin family protein | chr4:9301411-9302045 REVERSE
A_46_P045691	TC79994	AT4G21620.1	67	-0.470711	1.00253e-06	| Symbols: | glycine-rich protein | chr4:11491495-11492179 FORWARD
A_46_P183054	TC74363	AT1G72970.1	67	-0.469761	1.06124e-06	| Symbols: EDA17, HTH | HTH (HOTHEAD); aldehyde-lyase | chr1:27456427-27459625 FORWARD
A_46_P012666	TC68463	AT3G25900.2	67	-0.467145	1.24022e-06	| Symbols: HMT-1, ATHMT-1 | ATHMT-1/HMT-1; homocysteine S-methyltransferase | chr3:9482076-9484163 FORWARD
A_46_P055016	TC75291	AT2G25190.1	67	-0.466667	1.27585e-06	| Symbols: | similar to unknown protein [Arabidopsis thaliana] (TAIR:AT4G31980.1); similar to unnamed protein product [Vitis vinifera] (GB:CAO44286.1); contains InterPro domain Protein of unknown function DUF862, eukaryotic (InterPro:IPR008580) | chr2:10741025-10742778 FORWARD
A_46_P193224	CD820095	AT2G20860.1	35	-0.465515	1.36583e-06	| Symbols: LIP1 | LIP1 (LIPOIC ACID SYNTHASE 1); lipoic acid synthase | chr2:8986660-8988307 FORWARD
A_46_P263598	EE455527	AT3G16860.1	67	-0.464105	1.48414e-06	| Symbols: COBL8 | COBL8 (COBRA-LIKE PROTEIN 8 PRECURSOR) | chr3:5759381-5762241 REVERSE
A_46_P206819	CD835652	AT1G13580.1	67	-0.46179	1.69949e-06	| Symbols: LAG13 | LAG13 (LAG1 LONGEVITY ASSURANCE HOMOLOG 3) | chr1:4644697-4646850 REVERSE
A_46_P189089	TC88058	AT4G09150.1	33	-0.460575	1.82411e-06	| Symbols: | T-complex protein 11 | chr4:5828614-5833657 FORWARD
A_46_P332105	TC86437	No TAIR Hit	67	-0.460287	1.85486e-06
A_46_P212719	CD845120	No TAIR Hit	67	-0.460211	1.86308e-06
A_46_P362955	TC102413	AT1G18300.1	67	-0.459385	1.95447e-06	| Symbols: ATNUDT4 | ATNUDT4 (Arabidopsis thaliana Nudix hydrolase homolog 4); hydrolase | chr1:6299680-6301079 FORWARD
A_46_P133764	TC86225	AT3G46560.1	33	-0.458272	2.08438e-06	| Symbols: EMB2474, TIM9 | TIM9 (EMBRYO DEFECTIVE 2474); P-P-bond-hydrolysis-driven protein transmembrane transporter | chr3:17149572-17150497 FORWARD
A_46_P189554	TC103189	AT2G21150.1	35	-0.457089	2.23125e-06	| Symbols: | XAP5 family protein | chr2:9072419-9075174 FORWARD
A_46_P067646	EE467418	AT5G56350.1	67	-0.455423	2.45489e-06	| Symbols: | pyruvate kinase, putative | chr5:22837232-22839992 REVERSE
A_46_P335620	TC88770	AT5G06300.1	67	-0.455197	2.48672e-06	| Symbols: | carboxy-lyase | chr5:1921745-1925371 REVERSE
A_46_P152234	TA26332_3708	AT3G54840.1	33	-0.455044	2.50859e-06	| Symbols: AtRABF1, Ara-6, AtRab5C, ARA6 | ARA6; GTP binding | chr3:20329390-20331979 FORWARD
A_46_P206614	CD835497	AT3G47080.1	67	-0.452898	2.83451e-06	| Symbols: | binding | chr3:17349091-17351381 REVERSE
A_46_P194539	TC94938	AT4G11180.1	33	-0.452443	2.9086e-06	| Symbols: | disease resistance-responsive family protein / dirigent family protein | chr4:6820029-6820743 FORWARD
A_46_P209104	CD837656	AT3G53400.1	33	-0.452342	2.92516e-06	| Symbols: | similar to CPuORF47 (Conserved peptide upstream open reading frame 47) [Arabidopsis thaliana] (TAIR:AT5G03190.1); similar to hypothetical protein MtrDRAFT_AC148995g28v2 [Medicago truncatula] (GB:ABD32814.1); contains domain S-adenosyl-L-methionine-dependent methyltransferases (SSF53335) | chr3:19809085-19811114 FORWARD
A_46_P070311	EE473018	AT3G44510.1	33	-0.451571	3.0556e-06	| Symbols: | similar to esterase/lipase/thioesterase family protein [Arabidopsis thaliana] (TAIR:AT1G08310.1); similar to esterase/lipase/thioesterase family protein [Arabidopsis thaliana] (TAIR:AT1G08310.2); similar to hypothetical protein [Vitis vinifera] (GB:CAN60741.1); contains domain SSF53474 (SSF53474) | chr3:16119087-16122175 REVERSE
A_46_P336275	TC89180	AT3G59350.2	67	-0.450966	3.16168e-06	| Symbols: | serine/threonine protein kinase, putative | chr3:21943502-21946169 FORWARD
A_46_P149949	TC72714	AT2G42680.1	67	-0.44991	3.35523e-06	| Symbols: MBF1A, ATMBF1A | ATMBF1A/MBF1A (MULTIPROTEIN BRIDGING FACTOR 1A); DNA binding / transcription coactivator | chr2:17781980-17783397 FORWARD
A_46_P361315	TC101730	AT4G34131.1	67	-0.448846	3.56169e-06	| Symbols: UGT73B3 | UGT73B3 (UDP-GLUCOSYL TRANSFERASE 73B3); UDP-glycosyltransferase/ abscisic acid glucosyltransferase/ transferase, transferring hexosyl groups | chr4:16343061-16344822 REVERSE
A_46_P190484	CD815940	AT1G28170.1	33	-0.448117	3.70988e-06	| Symbols: | sulfotransferase family protein | chr1:9841319-9842299 FORWARD
A_46_P341300	TC92040	AT3G47080.1	67	-0.447363	3.86934e-06	| Symbols: | binding | chr3:17349091-17351381 REVERSE
A_46_P196324	TC85475	AT3G50810.1	33	-0.446276	4.11042e-06	| Symbols: | integral membrane protein, putative | chr3:18898595-18900849 REVERSE
A_46_P082481	TC74120	AT5G63790.1	67	-0.443057	4.91074e-06	| Symbols: ANAC102 | ANAC102 (Arabidopsis NAC domain containing protein 102); transcription factor | chr5:25543735-25545239 REVERSE
A_46_P336800	TC89467	AT1G07890.7	67	-0.4415	5.34876e-06	| Symbols: MEE6, CS1, APX1 | APX1 (ASCORBATE PEROXIDASE 1) | chr1:2437475-2439662 FORWARD
A_46_P146344	TC71051	AT5G43830.1	33	-0.441073	5.47481e-06	| Symbols: | similar to unknown protein [Arabidopsis thaliana] (TAIR:AT3G22850.1); similar to aluminum-induced protein-like protein [Thellungiella halophila] (GB:AAM19711.1); contains domain G3DSA:3.60.20.10 (G3DSA:3.60.20.10); contains domain SSF56235 (SSF56235) | chr5:17639563-17641556 REVERSE
A_46_P319005	TC76456	AT2G21330.2	35	-0.438984	6.1346e-06	| Symbols: | fructose-bisphosphate aldolase, putative | chr2:9135228-9137321 REVERSE
A_46_P145104	TC77419	AT3G56240.1	33	-0.438112	6.43152e-06	| Symbols: CCH | CCH (COPPER CHAPERONE) | chr3:20874236-20875523 REVERSE
A_46_P238489	CX281172	AT4G39235.1	67	-0.436089	7.1732e-06	| Symbols: | similar to unknown protein [Arabidopsis thaliana] (TAIR:AT3G05570.1); similar to unknown [Populus trichocarpa] (GB:ABK93095.1) | chr4:18268043-18269206 FORWARD
A_46_P202279	CD829515	No TAIR Hit	67	-0.433403	8.28327e-06
A_46_P383798	TC110528	AT4G23180.1	67	-0.433138	8.40095e-06	| Symbols: RLK4, CRK10 | CRK10 (CYSTEINE-RICH RLK10); kinase | chr4:12138148-12140932 FORWARD
A_46_P234419	TC84856	No TAIR Hit	33	-0.432024	8.91351e-06
A_46_P111799	TC107961	AT2G01450.3	33	-0.431019	9.40125e-06	| Symbols: ATMPK17 | ATMPK17 (Arabidopsis thaliana MAP kinase 17); MAP kinase | chr2:199510-202291 REVERSE
A_46_P343790	TC93449	AT2G01430.1	33	-0.430968	9.42709e-06	| Symbols: | homeobox-leucine zipper protein 17 (HB-17) / HD-ZIP transcription factor 17 | chr2:187797-190368 REVERSE
A_46_P297625	TC92538	AT4G04490.1	35	-0.426977	1.16281e-05	| Symbols: | protein kinase family protein | chr4:2231955-2234636 REVERSE
A_46_P064656	TC68505	AT2G22120.1	35	-0.425012	1.28814e-05	| Symbols: | protein binding / zinc ion binding | chr2:9400903-9404102 FORWARD
A_46_P340210	TC91455	AT4G14365.1	67	-0.424092	1.35113e-05	| Symbols: | zinc finger (C3HC4-type RING finger) family protein / ankyrin repeat family protein | chr4:8271460-8273761 REVERSE
A_46_P174789	TC76777	AT5G66900.1	67	-0.423557	1.38898e-05	| Symbols: | disease resistance protein (CC-NBS-LRR class), putative | chr5:26731990-26735014 REVERSE
A_46_P367765	TC104367	AT5G66640.1	67	-0.423241	1.41186e-05	| Symbols: | LIM domain-containing protein-related | chr5:26616855-26619175 FORWARD
A_46_P378873	TC108591	No TAIR Hit	35	-0.421061	1.5795e-05
A_46_P311895	TC69715	AT5G01640.1	67	-0.420535	1.62265e-05	| Symbols: | prenylated rab acceptor (PRA1) family protein | chr5:241380-242222 REVERSE
A_46_P058116	TC66939	AT1G02520.1	67	-0.420204	1.65032e-05	| Symbols: PGP11 | PGP11 (P-GLYCOPROTEIN 11); ATPase, coupled to transmembrane movement of substances | chr1:524134-528745 FORWARD
A_46_P045756	TC88537	AT4G33070.1	67	-0.419981	1.66926e-05	| Symbols: | pyruvate decarboxylase, putative | chr4:15952292-15954774 REVERSE
A_46_P373085	TC106429	AT1G08290.1	67	-0.417371	1.9064e-05	| Symbols: | zinc finger (C2H2 type) protein (WIP3) | chr1:2609993-2613239 REVERSE
A_46_P156779	TC77136	AT3G52800.1	67	-0.414424	2.21201e-05	| Symbols: | zinc finger (AN1-like) family protein | chr3:19580289-19581660 FORWARD
A_46_P165964	TC91556	AT1G28320.1	33	-0.413393	2.3293e-05	| Symbols: DEG15 | DEG15; endopeptidase | chr1:9920494-9924475 REVERSE
A_46_P332925	TC87037	AT1G76130.1	67	-0.411435	2.56839e-05	| Symbols: ATAMY2, AMY2 | AMY2/ATAMY2 (ALPHA-AMYLASE-LIKE 2); alpha-amylase | chr1:28566175-28568970 FORWARD
A_46_P204239	CD832232	AT1G17080.1	67	-0.410965	2.62902e-05	| Symbols: | similar to unknown protein [Arabidopsis thaliana] (TAIR:AT1G53560.1); similar to unknown [Populus trichocarpa] (GB:ABK95219.1); contains domain PTHR10052 (PTHR10052); contains domain PTHR10052:SF2 (PTHR10052:SF2) | chr1:5840262-5841599 REVERSE
A_46_P210814	TC78784	AT1G29250.1	33	-0.408369	2.98927e-05	| Symbols: | nucleic acid binding | chr1:10223252-10224713 REVERSE
A_46_P258959	TC66939	AT1G02520.1	67	-0.407376	3.13884e-05	| Symbols: PGP11 | PGP11 (P-GLYCOPROTEIN 11); ATPase, coupled to transmembrane movement of substances | chr1:524134-528745 FORWARD
A_46_P128759	TC85187	AT3G10815.1	67	-0.406241	3.31838e-05	| Symbols: | zinc finger (C3HC4-type RING finger) family protein | chr3:3384812-3386332 REVERSE
A_46_P214174	TC83644	AT2G44050.1	67	-0.406223	3.32128e-05	| Symbols: COS1 | COS1 (COI1 SUPPRESSOR1); 6,7-dimethyl-8-ribityllumazine synthase | chr2:18231327-18233236 FORWARD
A_46_P333290	TC87280	AT3G53030.1	33	-0.405433	3.45213e-05	| Symbols: SRPK4 | SRPK4 (SER/ARG-RICH PROTEIN KINASE 4); kinase/ protein kinase | chr3:19673259-19675483 FORWARD
A_46_P141889	TA23106_3708	AT5G37770.1	67	-0.402264	4.02617e-05	| Symbols: CML24, TCH2 | TCH2 (TOUCH 2); calcium ion binding | chr5:15016084-15016849 REVERSE
A_46_P346705	TC94981	AT2G45130.1	67	-0.402194	4.0398e-05	| Symbols: | SPX (SYG1/Pho81/XPR1) domain-containing protein | chr2:18613485-18614928 FORWARD
A_46_P125594	TC83681	AT5G06300.1	67	-0.401235	4.23109e-05	| Symbols: | carboxy-lyase | chr5:1921745-1925371 REVERSE
A_46_P367525	TC104267	AT5G27540.1	67	-0.400873	4.30545e-05	| Symbols: EMB2473 | EMB2473 (EMBRYO DEFECTIVE 2473); GTP binding | chr5:9722428-9727457 FORWARD
A_46_P129209	FG570967	AT1G32410.4	33	-0.399798	4.53348e-05	| Symbols: | vacuolar protein sorting 55 family protein / VPS55 family protein | chr1:11693812-11695546 FORWARD
A_46_P367810	TC104378	AT1G22750.3	33	-0.396094	5.40838e-05	| Symbols: | similar to unnamed protein product [Vitis vinifera] (GB:CAO67528.1); contains InterPro domain Protein of unknown function DUF1475 (InterPro:IPR009943) | chr1:8050849-8052893 FORWARD
A_46_P295813	EL591300	AT4G26180.1	67	-0.394395	5.86032e-05	| Symbols: | mitochondrial substrate carrier family protein | chr4:13260070-13262044 REVERSE
A_46_P350975	TC97082	AT1G27770.1	67	-0.393638	6.07279e-05	| Symbols: PEA1, ACA1 | ACA1 (autoinhibited Ca2+ -ATPase 1); calcium-transporting ATPase/ calmodulin binding | chr1:9671625-9676144 REVERSE
A_46_P218579	CN732007	AT5G54570.1	67	-0.393435	6.13097e-05	| Symbols: | glycosyl hydrolase family 1 protein | chr5:22184862-22187461 REVERSE
A_46_P130774	FG561778	No TAIR Hit	33	-0.392578	6.38236e-05
A_46_P153549	TC76624	No TAIR Hit	33	-0.39189	6.59106e-05
A_46_P215704	TC63696	AT5G13200.1	67	-0.391439	6.7313e-05	| Symbols: | GRAM domain-containing protein / ABA-responsive protein-related | chr5:4207007-4208292 FORWARD
A_46_P305589	H74529	AT1G45688.2	67	-0.391433	6.73337e-05	| Symbols: | similar to unknown protein [Arabidopsis thaliana] (TAIR:AT5G42860.1); similar to H0814G11.12 [Oryza sativa (indica cultivar-group)] (GB:CAJ86345.1); similar to CAA30379.1 protein [Oryza sativa] (GB:CAB53482.1) | chr1:17193844-17195598 FORWARD
A_46_P040656	TC80716	No TAIR Hit	67	-0.388955	7.55524e-05
A_46_P025306	TC79947	AT5G44130.1	33	-0.388597	7.68137e-05	| Symbols: FLA13 | FLA13 (FASCICLIN-LIKE ARABINOGALACTAN PROTEIN 13 PRECURSOR) | chr5:17778317-17779230 FORWARD
A_46_P365985	TC103656	AT5G09570.1	67	-0.386069	8.6298e-05	| Symbols: | similar to unknown protein [Arabidopsis thaliana] (TAIR:AT5G64400.1); similar to unknown [Populus trichocarpa] (GB:ABK94558.1); contains InterPro domain CHCH (InterPro:IPR010625) | chr5:2970670-2972182 FORWARD
A_46_P327330	TC83233	AT3G25900.2	67	-0.38449	9.27582e-05	| Symbols: HMT-1, ATHMT-1 | ATHMT-1/HMT-1; homocysteine S-methyltransferase | chr3:9482076-9484163 FORWARD
A_46_P218709	CN732161	AT3G25070.1	67	-0.384137	9.42671e-05	| Symbols: RIN4 | RIN4 (RPM1 INTERACTING PROTEIN 4); protein binding | chr3:9132317-9134037 FORWARD
A_46_P205989	TC104910	AT5G22000.1	67	-0.376626	0.000132206	| Symbols: RHF2A, CIC7E11 | CIC7E11; protein binding / zinc ion binding | chr5:7277186-7280258 FORWARD
A_46_P047521	TC107033	AT3G59440.1	33	-0.374809	0.000143299	| Symbols: | calcium-binding protein, putative | chr3:21981332-21982099 FORWARD
A_46_P169759	TC84026	AT1G64490.1	33	-0.370315	0.000174557	| Symbols: | similar to unknown protein [Arabidopsis thaliana] (TAIR:AT5G42060.1); contains domain DEK C-terminal domain (SSF109715) | chr1:23955796-23956376 FORWARD
A_46_P160959	TC83921	AT5G43970.1	33	-0.367802	0.000194676	| Symbols: TOM9-2, ATTOM22-V, TOM22-V | TOM22-V (TRANSLOCASE OUTER MITOCHONDRIAL MEMBRANE 22-V) | chr5:17710034-17710630 FORWARD
A_46_P144859	TA23984_3708	AT3G10300.2	67	-0.367791	0.00019477	| Symbols: | calcium-binding EF hand family protein | chr3:3186326-3188211 FORWARD
A_46_P169159	TC84026	AT1G64490.1	33	-0.366033	0.000210104	| Symbols: | similar to unknown protein [Arabidopsis thaliana] (TAIR:AT5G42060.1); contains domain DEK C-terminal domain (SSF109715) | chr1:23955796-23956376 FORWARD
A_46_P189399	CD814719	No TAIR Hit	35	-0.36561	0.000213955
A_46_P327600	TC83437	AT3G52800.1	67	-0.363268	0.000236495	| Symbols: | zinc finger (AN1-like) family protein | chr3:19580289-19581660 FORWARD
A_46_P042711	TC91141	AT3G02040.1	67	-0.363008	0.000239127	| Symbols: SRG3 | SRG3 (SENESCENCE-RELATED GENE 3); glycerophosphodiester phosphodiesterase | chr3:348174-350017 REVERSE
A_46_P033676	TC99949	AT3G23280.1	67	-0.36168	0.000253001	| Symbols: | zinc finger (C3HC4-type RING finger) family protein / ankyrin repeat family protein | chr3:8321357-8324435 FORWARD
A_46_P144329	TC73109	AT5G67300.1	67	-0.357937	0.000296209	| Symbols: ATMYBR1, ATMYB44, MYBR1 | ATMYB44/ATMYBR1/MYBR1 (MYB DOMAIN PROTEIN 44); DNA binding / transcription factor | chr5:26871248-26873232 FORWARD
A_46_P317350	TC74960	AT3G11700.1	67	-0.354334	0.00034412	| Symbols: FLA18 | FLA18 (FASCICLIN-LIKE ARABINOGALACTAN PROTEIN 18 PRECURSOR) | chr3:3698845-3701499 FORWARD
A_46_P258164	DY025170	AT5G54060.1	67	-0.35385	0.000351086	| Symbols: UF3GT | UF3GT (UDP-GLUCOSE:FLAVONOID 3-O-GLUCOSYLTRANSFERASE); transferase, transferring glycosyl groups | chr5:21954105-21955595 REVERSE
A_46_P302365	TC81446	AT1G31130.1	67	-0.353157	0.00036127	| Symbols: | similar to unknown protein [Arabidopsis thaliana] (TAIR:AT5G44860.1); similar to unnamed protein product [Vitis vinifera] (GB:CAO41960.1) | chr1:11114682-11116176 REVERSE
A_46_P237764	CX280785	No TAIR Hit	35	-0.352734	0.000367616
A_46_P354380	TC98672	AT1G16180.1	35	-0.351449	0.000387537	| Symbols: | TMS membrane family protein / tumour differentially expressed (TDE) family protein | chr1:5540899-5542896 FORWARD
A_46_P140994	TC71728	AT2G41410.1	67	-0.351414	0.000388094	| Symbols: | calmodulin, putative | chr2:17268806-17269962 REVERSE
A_46_P186848	CB686362	AT2G45820.1	67	-0.349933	0.000412306	| Symbols: | DNA-binding protein, putative | chr2:18870027-18871765 REVERSE
A_46_P192049	TC69397	AT5G54750.1	33	-0.34958	0.000418291	| Symbols: | transport protein particle (TRAPP) component Bet3, putative | chr5:22258707-22260947 FORWARD
A_46_P212969	TC97279	AT3G61070.1	33	-0.347146	0.000461696	| Symbols: PEX11E | PEX11E | chr3:22615577-22617741 REVERSE
A_46_P379393	TC108788	AT5G22360.1	33	-0.344847	0.000506451	| Symbols: VAMP714, ATVAMP714 | ATVAMP714 (Vesicle-associated membrane protein 714) | chr5:7404007-7405768 REVERSE
A_46_P384228	TC110705	AT5G54170.1	67	-0.342725	0.000551273	| Symbols: | similar to CP5 [Arabidopsis thaliana] (TAIR:AT1G64720.1); similar to putative nodule membrane protein [Medicago sativa] (GB:AAL57201.1); contains InterPro domain Lipid-binding START (InterPro:IPR002913) | chr5:22002104-22004434 REVERSE
A_46_P052001	EV092140	No TAIR Hit	67	-0.33902	0.000638342
A_46_P051021	TC87277	AT3G61890.1	33	-0.338777	0.000644471	| Symbols: ATHB12, ATHB-12 | ATHB-12 (ARABIDOPSIS THALIANA HOMEOBOX PROTEIN 12); transcription factor | chr3:22925129-22926300 REVERSE
A_46_P060681	TC95359	AT5G47550.1	33	-0.334656	0.000756925	| Symbols: | cysteine protease inhibitor, putative / cystatin, putative | chr5:19303676-19304221 REVERSE
A_46_P135674	TC108332	AT4G18596.1	67	-0.333448	0.000793126	| Symbols: | pollen Ole e 1 allergen and extensin family protein | chr4:10239028-10239862 FORWARD
A_46_P252039	DY017087	AT1G61370.1	33	-0.333352	0.000796092	| Symbols: | S-locus lectin protein kinase family protein | chr1:22645761-22648812 REVERSE
A_46_P006336	TC87002	AT4G10850.1	33	-0.333026	0.000806165	| Symbols: | nodulin MtN3 family protein | chr4:6674994-6676977 FORWARD
A_46_P226334	CX189370	AT1G77405.1	67	-0.331766	0.000846207	| Symbols: | binding | chr1:29092039-29093415 FORWARD
A_46_P291833	EG021192	AT2G29160.1	67	-0.331748	0.000846794	| Symbols: | pseudogene, similar to tropinone reductase I, blastp match of 60% identity and 2.5e-39 P-value to GP|18138053|emb|CAD20555.1||AJ427397 tropinone reductase I {Calystegia sepium} | chr2:12544328-12546411 REVERSE
A_46_P319775	TC77136	AT3G52800.1	67	-0.330171	0.000899487	| Symbols: | zinc finger (AN1-like) family protein | chr3:19580289-19581660 FORWARD
A_46_P194409	CD821641	AT1G30135.1	67	-0.32705	0.0010127	| Symbols: JAZ8, TIFY5A | JAZ8/TIFY5A (JASMONATE-ZIM-DOMAIN PROTEIN 8) | chr1:10596476-10597223 FORWARD
A_46_P052946	TC64603	AT2G21970.1	35	-0.32635	0.00103982	| Symbols: SEP2 | SEP2 (STRESS ENHANCED PROTEIN 2) | chr2:9364063-9364996 REVERSE
A_46_P104854	ES962697	AT2G19670.1	67	-0.322759	0.00118957	| Symbols: | protein arginine N-methyltransferase, putative | chr2:8506168-8508263 REVERSE
A_46_P036221	EV120016	AT3G52400.1	33	-0.322262	0.0012118	| Symbols: ATSYP122, SYP122 | SYP122 (syntaxin 122); SNAP receptor | chr3:19436612-19438119 REVERSE
A_46_P079641	TC70130	AT1G70810.1	67	-0.319657	0.00133446	| Symbols: | C2 domain-containing protein | chr1:26707792-26708898 FORWARD
A_46_P358985	TC100732	AT4G31800.1	67	-0.319345	0.00134989	| Symbols: WRKY18 | WRKY18 (WRKY DNA-binding protein 18); transcription factor | chr4:15383207-15385035 FORWARD
A_46_P196014	CD823665	AT1G42690.1	35	-0.318903	0.00137204	| Symbols: | transposable element gene | chr1:16046195-16047481 FORWARD
A_46_P290638	TC69681	AT2G02990.1	67	-0.316484	0.00149907	| Symbols: RNS1 | RNS1 (RIBONUCLEASE 1); endoribonuclease | chr2:873505-874810 FORWARD
A_46_P138604	TC75878	AT3G56800.1	33	-0.315956	0.00152822	| Symbols: ACAM-3, CAM3 | CAM3 (CALMODULIN 3); calcium ion binding | chr3:21045516-21047056 REVERSE
A_46_P360875	TC101524	AT3G50060.1	67	-0.315251	0.00156788	| Symbols: MYB77 | MYB77; DNA binding / transcription factor | chr3:18568953-18570089 REVERSE
A_46_P114099	TC98697	AT4G09350.1	33	-0.313273	0.00168423	| Symbols: | DNAJ heat shock N-terminal domain-containing protein | chr4:5931248-5932149 REVERSE
A_46_P180599	TC85937	AT3G26980.1	67	-0.312445	0.00173517	| Symbols: MUB4 | MUB4 (MEMBRANE-ANCHORED UBIQUITIN-FOLD PROTEIN 4 PRECURSOR) | chr3:9947403-9949277 REVERSE
A_46_P291213	TC65271	AT2G18050.1	33	-0.312169	0.00175246	| Symbols: HIS1-3 | HIS1-3 (HISTONE H1-3); DNA binding | chr2:7853132-7853966 FORWARD
A_46_P088591	TC79456	AT5G25080.1	33	-0.311074	0.00182266	| Symbols: | similar to unnamed protein product [Vitis vinifera] (GB:CAO44352.1); contains InterPro domain Exosome-associated factor Rrp47/DNA strand repair C1D (InterPro:IPR011082) | chr5:8643675-8647061 FORWARD
A_46_P072946	TC66390	AT3G47730.1	67	-0.309504	0.00192775	| Symbols: ATATH1 | ATATH1 (ABC2 homolog 1); ATPase, coupled to transmembrane movement of substances | chr3:17605045-17609881 REVERSE
A_46_P285408	EE482670	AT5G54490.1	67	-0.308358	0.00200784	| Symbols: PBP1 | PBP1 (PINOID-BINDING PROTEIN 1); calcium ion binding | chr5:22138630-22139157 FORWARD
A_46_P330370	TC85321	AT4G09830.1	33	-0.305086	0.00225345	| Symbols: | similar to unknown protein [Arabidopsis thaliana] (TAIR:AT5G64780.1); similar to unnamed protein product [Vitis vinifera] (GB:CAO43592.1); contains InterPro domain Uncharacterised conserved protein UCP009193 (InterPro:IPR016549) | chr4:6188764-6190850 FORWARD
A_46_P258584	DY025585	AT1G76430.1	67	-0.30455	0.00229617	| Symbols: | phosphate transporter family protein | chr1:28683829-28686889 REVERSE
A_46_P224184	TC79881	AT3G54040.1	67	-0.3045	0.00230017	| Symbols: | photoassimilate-responsive protein-related | chr3:20024739-20026415 REVERSE
A_46_P325530	TC81909	AT3G61070.1	33	-0.304225	0.00232245	| Symbols: PEX11E | PEX11E | chr3:22615577-22617741 REVERSE
A_46_P318780	TC76230	AT3G61260.1	35	-0.299135	0.00277048	| Symbols: | DNA-binding family protein / remorin family protein | chr3:22686213-22687763 REVERSE
A_46_P019361	TC63696	AT5G13200.1	67	-0.296465	0.00303528	| Symbols: | GRAM domain-containing protein / ABA-responsive protein-related | chr5:4207007-4208292 FORWARD
A_46_P071806	TC91168	AT5G50790.1	33	-0.295515	0.00313494	| Symbols: | nodulin MtN3 family protein | chr5:20673479-20675227 REVERSE
A_46_P017421	TC73560	AT3G06760.1	67	-0.294401	0.00325536	| Symbols: | Identical to Protein DEHYDRATION-INDUCED 19 homolog 4 (DI19-4) [Arabidopsis Thaliana] (GB:Q8VXU6;GB:Q9M7Y2); similar to HRB1 (HYPERSENSITIVE TO RED AND BLUE) [Arabidopsis thaliana] (TAIR:AT5G49230.1); similar to fiber protein Fb2 [Gossypium barbadense] (GB:AAN77145.1); contains InterPro domain Drought induced 19 (InterPro:IPR008598) | chr3:2132843-2134562 FORWARD
A_46_P337820	TC90086	AT3G61070.1	33	-0.294275	0.00326923	| Symbols: PEX11E | PEX11E | chr3:22615577-22617741 REVERSE
A_46_P316605	TC74289	AT1G62600.1	33	-0.291829	0.00354964	| Symbols: | flavin-containing monooxygenase family protein / FMO family protein | chr1:23183142-23185184 FORWARD
A_46_P067806	TC92451	AT3G07080.1	67	-0.287785	0.00406047	| Symbols: | membrane protein | chr3:2241042-2243130 FORWARD
A_46_P078271	TC99802	AT4G21105.1	35	-0.285911	0.00431881	| Symbols: | cytochrome-c oxidase/ electron carrier | chr4:11265662-11266982 FORWARD
A_46_P327560	TC83396	AT1G03860.1	67	-0.283299	0.00470316	| Symbols: ATPHB2 | ATPHB2 (PROHIBITIN 2) | chr1:979307-981884 REVERSE
A_46_P144764	TC85202	AT2G46600.1	67	-0.282957	0.00475581	| Symbols: | calcium-binding protein, putative | chr2:19143090-19143671 FORWARD
A_46_P153774	TC103389	AT5G20620.1	33	-0.275894	0.00596396	| Symbols: UBQ4 | UBQ4 (ubiquitin 4); protein binding | chr5:6973073-6974948 REVERSE
A_46_P144809	TC72810	AT2G37970.1	67	-0.275405	0.00605692	| Symbols: SOUL-1 | SOUL-1; binding | chr2:15898050-15898921 FORWARD
A_46_P355405	TC99117	AT5G01960.1	67	-0.272532	0.00662948	| Symbols: | zinc finger (C3HC4-type RING finger) family protein | chr5:370397-372966 FORWARD
A_46_P204729	CD832827	AT4G35310.1	67	-0.271343	0.0068801	| Symbols: CPK5 | CPK5 (CALMODULIN-DOMAIN PROTEIN KINASE 5); calmodulin-dependent protein kinase/ kinase | chr4:16801992-16805000 FORWARD
A_46_P008796	TC69841	AT3G53420.1	33	-0.270819	0.00699304	| Symbols: PIP2, PIP2;1, PIP2A | PIP2A (PLASMA MEMBRANE INTRINSIC PROTEIN 2A); water channel | chr3:19814633-19816691 REVERSE
A_46_P043091	DY005725	AT1G59980.1	33	-0.270633	0.0070337	| Symbols: ARL2, ATDJC39 | ARL2/ATDJC39 (ARG1-LIKE2); heat shock protein binding / unfolded protein binding | chr1:22084454-22087316 FORWARD
A_46_P304925	TC107961	AT2G01450.3	33	-0.260593	0.00955362	| Symbols: ATMPK17 | ATMPK17 (Arabidopsis thaliana MAP kinase 17); MAP kinase | chr2:199510-202291 REVERSE
A_46_P188739	CD813952	AT5G10010.1	33	-0.259963	0.00973536	| Symbols: | similar to unknown protein [Arabidopsis thaliana] (TAIR:AT5G64910.1); similar to 117M18_4 [Brassica rapa] (GB:AAZ66923.1) | chr5:3127907-3131728 FORWARD
A_46_P103249	ES914047	No TAIR Hit	35	-0.255463	0.011124
A_46_P172054	TC94438	AT1G63180.1	33	-0.254144	0.0115623	| Symbols: UGE3 | UGE3 (UDP-D-GLUCOSE/UDP-D-GALACTOSE 4-EPIMERASE 3); UDP-glucose 4-epimerase/ protein dimerization | chr1:23431074-23433268 REVERSE
A_46_P373925	TC106743	AT2G38940.1	67	-0.247056	0.0141868	| Symbols: PHT1;4, ATPT2 | ATPT2 (PHOSPHATE TRANSPORTER 2); carbohydrate transmembrane transporter/ phosphate transmembrane transporter/ sugar:hydrogen ion symporter | chr2:16264306-16267303 FORWARD
A_46_P150954	TC71083	AT5G59820.1	67	-0.247005	0.0142076	| Symbols: ZAT12, RHL41 | RHL41 (RESPONSIVE TO HIGH LIGHT 41); nucleic acid binding / transcription factor/ zinc ion binding | chr5:24120198-24121013 FORWARD
A_46_P194029	CD821253	AT2G47710.1	67	-0.239715	0.0174358	| Symbols: | universal stress protein (USP) family protein | chr2:19561904-19563135 REVERSE
A_46_P254424	DY020974	AT4G39960.1	35	-0.237889	0.0183373	| Symbols: | DNAJ heat shock family protein | chr4:18533749-18536612 FORWARD
A_46_P156765	TC95971	AT1G74380.1	67	-0.237339	0.0186168	| Symbols: | galactosyl transferase GMA12/MNN10 family protein | chr1:27963239-27965115 FORWARD
A_46_P015621	TC71456	AT1G35160.1	33	-0.229631	0.0229329	| Symbols: GF14 PHI, GRF4 | GRF4 (GENERAL REGULATORY FACTOR 4); protein phosphorylated amino acid binding | chr1:12867159-12868771 FORWARD
A_46_P105924	FG574936	AT1G30200.2	33	-0.224372	0.0263463	| Symbols: | F-box family protein | chr1:10625013-10627089 FORWARD
A_46_P339470	TC91053	AT5G64560.1	67	-0.222114	0.0279389	| Symbols: | magnesium transporter CorA-like family protein (MRS2-2) | chr5:25823995-25826867 REVERSE
A_46_P068276	TC64678	AT5G01640.1	67	-0.221858	0.0281247	| Symbols: | prenylated rab acceptor (PRA1) family protein | chr5:241380-242222 REVERSE
A_46_P329960	TC85070	AT4G09890.1	33	-0.215717	0.0329025	| Symbols: | similar to unknown protein [Arabidopsis thaliana] (TAIR:AT2G47480.1); similar to unknown [Populus trichocarpa] (GB:ABK92947.1) | chr4:6218393-6218924 FORWARD
A_46_P021006	FG561955	AT5G10010.1	33	-0.211183	0.036853	| Symbols: | similar to unknown protein [Arabidopsis thaliana] (TAIR:AT5G64910.1); similar to 117M18_4 [Brassica rapa] (GB:AAZ66923.1) | chr5:3127907-3131728 FORWARD
A_46_P129879	FG568779	No TAIR Hit	35	-0.209282	0.0386248
A_46_P049036	TC95896	AT3G10490.1	67	-0.207333	0.0405137	| Symbols: ANAC051, ANAC052 | ANAC051/ANAC052 (Arabidopsis NAC domain containing protein 51, Arabidopsis NAC domain containing protein 52); transcription factor | chr3:3267884-3270888 FORWARD
A_46_P332885	TC87018	AT1G48600.1	33	-0.206331	0.0415141	| Symbols: | phosphoethanolamine N-methyltransferase 2, putative (NMT2) | chr1:17970051-17973022 FORWARD
A_46_P136359	TC105546	AT5G54940.1	67	-0.204072	0.0438466	| Symbols: | eukaryotic translation initiation factor SUI1, putative | chr5:22325497-22326634 REVERSE
A_46_P161174	TA29203_3708	AT4G33300.1	67	-0.20343	0.0445289	| Symbols: ADR1-L1 | ADR1-L1 (ADR1-LIKE 1); ATP binding / protein binding | chr4:16051055-16056530 REVERSE
A_46_P057161	EV113315	AT2G07360.1	35	-0.19667	0.0522635	| Symbols: | SH3 domain-containing protein | chr2:3047303-3057180 REVERSE
A_46_P303000	H07155	No TAIR Hit	33	-0.19228	0.057856
A_46_P371995	TC106045	AT3G20740.1	67	-0.174846	0.0850752	| Symbols: FIS3, FIE1, FIE | FIE (FERTILIZATION-INDEPENDENT ENDOSPERM 1); nucleotide binding / transcription factor | chr3:7248815-7252458 REVERSE
A_46_P022341	TC75529	AT4G04860.1	33	-0.171485	0.0913416	| Symbols: DER2.2 | DER2.2 (DERLIN-2.2) | chr4:2459878-2461737 FORWARD
A_46_P338560	TC90529	AT1G36730.1	33	-0.170037	0.0941515	| Symbols: | eukaryotic translation initiation factor 5, putative / eIF-5, putative | chr1:13899422-13902043 REVERSE
A_46_P178524	TC101293	AT5G64000.1	67	-0.168028	0.098161	| Symbols: ATSAL2, SAL2 | SAL2; 3'(2'),5'-bisphosphate nucleotidase/ inositol or phosphatidylinositol phosphatase | chr5:25633864-25635857 FORWARD
A_46_P212960	TC76293	AT4G30270.1	67	-0.166408	0.101494	| Symbols: MERI-5, SEN4, MERI5B | MERI5B (MERISTEM-5); hydrolase, acting on glycosyl bonds / xyloglucan:xyloglucosyl transferase | chr4:14819198-14820598 REVERSE
A_46_P320135	TC77481	AT5G43080.1	67	-0.163283	0.108169	| Symbols: CYCA3;1 | CYCA3;1 (CYCLIN A3;1); cyclin-dependent protein kinase regulator | chr5:17310455-17312017 FORWARD
A_46_P335545	TC88697	AT3G54000.3	67	-0.153152	0.132177	| Symbols: | similar to unnamed protein product [Vitis vinifera] (GB:CAO15740.1) | chr3:20007585-20009601 FORWARD
A_46_P055281	TC71633	AT1G26340.1	33	-0.132861	0.192176	| Symbols: B5 #6 | B5 #6 (cytochrome b5 family protein #6); heme binding / transition metal ion binding | chr1:9113887-9114964 FORWARD
A_46_P161634	TC98962	AT2G46390.1	67	-0.119707	0.24037	| Symbols: | unknown protein | chr2:19049374-19050133 REVERSE
A_46_P357562	TC100102	AT1G11190.1	33	-0.0913677	0.370914	| Symbols: ENDO1, BFN1 | BFN1 (BIFUNCTIONAL NUCLEASE I); nucleic acid binding | chr1:3750066-3752780 REVERSE
A_46_P314670	TC72469	AT1G11190.1	33	-0.0862622	0.39835	| Symbols: ENDO1, BFN1 | BFN1 (BIFUNCTIONAL NUCLEASE I); nucleic acid binding | chr1:3750066-3752780 REVERSE
A_46_P165829	TC72127	AT3G54670.1	33	-0.0708248	0.488307	| Symbols: SMC1, ATSMC1, TTN8 | TTN8 (TITAN8); ATP binding | chr3:20246656-20254938 FORWARD
A_46_P191159	TC81400	AT2G23540.1	33	-0.0632295	0.536227	| Symbols: | GDSL-motif lipase/hydrolase family protein | chr2:10031426-10033313 FORWARD
A_46_P343845	TC93476	AT1G74150.1	33	-0.0574166	0.574411	| Symbols: | similar to unknown protein [Arabidopsis thaliana] (TAIR:AT1G18610.1); similar to predicted protein [Physcomitrella patens subsp. patens] (GB:EDQ82661.1); contains InterPro domain Kelch repeat type 1 (InterPro:IPR006652); contains InterPro domain Kelch-type beta propeller (InterPro:IPR015915); contains InterPro domain Kelch repeat type 2 (InterPro:IPR011498); contains InterPro domain …
A_46_P217424	TC64939	AT3G15980.2	33	0.0243432	0.811936	| Symbols: | coatomer protein complex, subunit beta 2 (beta prime), putative | chr3:5411843-5418451 REVERSE
A_46_P090401	TC87387	AT3G09730.1	33	0.0393749	0.700282	| Symbols: | similar to unnamed protein product [Vitis vinifera] (GB:CAO18124.1) | chr3:2984015-2986265 FORWARD
A_46_P011876	TC92736	No TAIR Hit	33	0.0458294	0.654079
A_46_P342545	TC92736	No TAIR Hit	33	0.0564655	0.580778
A_46_P154524	TC86775	No TAIR Hit	33	0.0861866	0.398765
A_46_P145619	TC72023	AT1G63290.1	33	0.10984	0.281628	| Symbols: | ribulose-phosphate 3-epimerase, cytosolic, putative / pentose-5-phosphate 3-epimerase, putative | chr1:23475514-23477304 REVERSE
A_46_P325715	TC82063	AT1G30960.1	33	0.111408	0.274772	| Symbols: | GTP-binding protein (ERG) | chr1:11037593-11040014 REVERSE
A_46_P209179	CD837733	AT2G46210.1	35	0.132704	0.192705	| Symbols: | delta-8 sphingolipid desaturase, putative | chr2:18984417-18986074 FORWARD
A_46_P204784	CD832898	AT2G40950.1	67	0.138797	0.172885	| Symbols: BZIP17 | BZIP17; DNA binding / transcription activator/ transcription factor | chr2:17094698-17097502 REVERSE
A_46_P022976	TC72468	AT3G07800.1	67	0.156077	0.124861	| Symbols: | thymidine kinase, putative | chr3:2489393-2491093 REVERSE
A_46_P234299	TC100743	AT2G36810.1	33	0.156324	0.124259	| Symbols: | binding | chr2:15432818-15443960 REVERSE
A_46_P009091	TC66709	AT5G09220.1	67	0.193614	0.0561069	| Symbols: AAP2 | AAP2 (AMINO ACID PERMEASE 2); amino acid transmembrane transporter | chr5:2866253-2869055 FORWARD
A_46_P317005	TC74624	No TAIR Hit	33	0.196723	0.0521994
A_46_P162514	TA29663_3708	AT1G07410.1	67	0.197004	0.0518573	| Symbols: AtRABA2b | AtRABA2b (Arabidopsis Rab GTPase homolog A2b); GTP binding | chr1:2276267-2277151 FORWARD
A_46_P013181	TC68409	AT3G02560.1	35	0.206694	0.0411493	| Symbols: | 40S ribosomal protein S7 (RPS7B) | chr3:541722-543392 FORWARD
A_46_P340475	TC91609	AT3G54970.1	33	0.211111	0.0369194	| Symbols: | catalytic | chr3:20379145-20381075 REVERSE
A_46_P316900	TC74510	No TAIR Hit	35	0.214186	0.0341944
A_46_P322800	TC79778	AT1G17290.1	35	0.231537	0.0217933	| Symbols: ALAAT1 | ALAAT1 (ALANINE AMINOTRANSFERAS); alanine transaminase | chr1:5922623-5926393 FORWARD
A_46_P096151	TC83829	AT4G05380.1	33	0.235841	0.0193959	| Symbols: | AAA-type ATPase family protein | chr4:2737143-2737980 FORWARD
A_46_P271498	TC90859	No TAIR Hit	33	0.240846	0.016897
A_46_P049311	TC68318	AT1G26470.1	33	0.243315	0.0157701	| Symbols: | similar to Os05g0512500 [Oryza sativa (japonica cultivar-group)] (GB:NP_001056022.1); similar to unnamed protein product [Vitis vinifera] (GB:CAO41875.1); contains InterPro domain CT20; (InterPro:IPR012423) | chr1:9155078-9156233 FORWARD
A_46_P152724	TC66090	AT1G16890.2	35	0.251497	0.0124884	| Symbols: UBC36, UBC13B | UBC13B/UBC36 (UBIQUITIN-CONJUGATING ENZYME 36); ubiquitin-protein ligase | chr1:5776275-5778477 REVERSE
A_46_P338755	TC90648	AT1G72730.1	33	0.25482	0.011336	| Symbols: | eukaryotic translation initiation factor 4A, putative / eIF-4A, putative | chr1:27381460-27383844 REVERSE
A_46_P206069	TC96383	AT1G13700.1	67	0.258194	0.010262	| Symbols: | glucosamine/galactosamine-6-phosphate isomerase family protein | chr1:4694369-4696020 REVERSE
A_46_P125022	TC90785	AT1G20070.1	67	0.259765	0.00979305	| Symbols: | unknown protein | chr1:6958001-6959114 REVERSE
A_46_P364200	TC102928	AT2G04030.1	33	0.260767	0.00950382	| Symbols: EMB1956, CR88 | CR88 (EMBRYO DEFECTIVE 1956); ATP binding | chr2:1281838-1286101 FORWARD
A_46_P129869	FG559381	AT2G46560.1	67	0.260825	0.00948752	| Symbols: | transducin family protein / WD-40 repeat family protein | chr2:19122443-19132928 REVERSE
A_46_P349150	TC96176	AT5G54750.1	33	0.261445	0.00931264	| Symbols: | transport protein particle (TRAPP) component Bet3, putative | chr5:22258707-22260947 FORWARD
A_46_P183004	TA35938_3708	AT3G54080.1	33	0.263793	0.00867578	| Symbols: | sugar binding | chr3:20036245-20038000 FORWARD
A_46_P346185	TC94704	AT5G24340.1	67	0.26584	0.00815209	| Symbols: | 3'-5' exonuclease domain-containing protein | chr5:8297308-8300377 FORWARD
A_46_P355180	TC99019	AT2G18876.1	33	0.268049	0.00761863	| Symbols: | similar to unknown protein [Arabidopsis thaliana] (TAIR:AT5G57410.1); similar to unnamed protein product [Vitis vinifera] (GB:CAO43234.1); contains domain PTHR21736:SF12 (PTHR21736:SF12); contains domain PTHR21736 (PTHR21736) | chr2:8176654-8179605 FORWARD
A_46_P148069	TC94066	AT2G20490.1	35	0.272526	0.00663067	| Symbols: NOP10, EDA27 | EDA27/NOP10 (embryo sac development arrest 27); RNA binding | chr2:8838803-8839997 FORWARD
A_46_P318885	TC76354	AT3G09740.1	33	0.278598	0.0054726	| Symbols: ATSYP71, SYP71 | SYP71 (SYNTAXIN OF PLANTS 71) | chr3:2989436-2991666 FORWARD
A_46_P191819	TC93779	AT3G61490.1	67	0.281453	0.00499306	| Symbols: | glycoside hydrolase family 28 protein / polygalacturonase (pectinase) family protein | chr3:22769038-22771167 FORWARD
A_46_P242129	DW999714	AT3G14980.1	67	0.286183	0.00428039	| Symbols: | PHD finger transcription factor, putative | chr3:5039938-5045410 REVERSE
A_46_P171339	TC93299	No TAIR Hit	33	0.286415	0.0042479
A_46_P174844	TC69534	AT1G30860.1	33	0.292608	0.00345812	| Symbols: | protein binding / zinc ion binding | chr1:10986504-10989485 REVERSE
A_46_P358520	TC100537	AT2G30360.1	67	0.293119	0.00339921	| Symbols: SIP4, SNRK3.22, PKS5, CIPK11 | CIPK11 (SOS3-INTERACTING PROTEIN 4); kinase | chr2:12944056-12945911 REVERSE
A_46_P165784	TC96177	AT1G31190.1	33	0.298868	0.00279601	| Symbols: | inositol monophosphatase family protein | chr1:11144753-11146911 FORWARD
A_46_P170859	TC101108	AT3G56740.1	33	0.299112	0.00277262	| Symbols: | ubiquitin-associated (UBA)/TS-N domain-containing protein | chr3:21026350-21029136 FORWARD
A_46_P110214	TC67324	AT2G19950.1	33	0.29994	0.00269478	| Symbols: GC1 | This gene is predicted to encode a protein that functions as a Golgi apparatus structural component known as a golgin in mammals and yeast. A fluorescently-tagged version of GC1 co-localizes with Golgi markers, and this localization appears to be replicated using the C-terminal (558-715 aa) portion of the protein. | chr2:8623174-8628486 REVERSE
A_46_P281028	TC110409	AT2G41790.1	33	0.300169	0.00267365	| Symbols: | peptidase M16 family protein / insulinase family protein | chr2:17436372-17443252 REVERSE
A_46_P027301	TC89162	AT3G50790.1	33	0.301153	0.00258426	| Symbols: | late embryogenesis abundant protein, putative / LEA protein, putative | chr3:18890904-18892963 REVERSE
A_46_P316815	TC74464	AT1G63290.1	33	0.301435	0.00255921	| Symbols: | ribulose-phosphate 3-epimerase, cytosolic, putative / pentose-5-phosphate 3-epimerase, putative | chr1:23475514-23477304 REVERSE
A_46_P176704	TC108253	No TAIR Hit	33	0.304535	0.0022974
A_46_P009211	TC92466	AT5G06730.1	33	0.30659	0.00213738	| Symbols: | peroxidase, putative | chr5:2079956-2081685 REVERSE
A_46_P215354	TC99471	AT3G61230.1	35	0.308385	0.00200596	| Symbols: | LIM domain-containing protein | chr3:22675400-22676572 REVERSE
A_46_P327135	TC83079	AT3G21330.1	33	0.309674	0.00191609	| Symbols: | basic helix-loop-helix (bHLH) family protein | chr3:7507246-7509181 FORWARD
A_46_P116389	TC68392	AT5G45370.2	33	0.310519	0.00185922	| Symbols: | nodulin-related / integral membrane family protein | chr5:18405518-18407647 FORWARD
A_46_P325025	TC81489	AT5G44100.1	33	0.313561	0.00166681	| Symbols: CKL7 | CKL7 (Casein Kinase I-like 7); casein kinase I/ kinase | chr5:17766345-17769943 REVERSE
A_46_P155009	TC79218	AT1G63900.1	33	0.32203	0.00122229	| Symbols: | zinc finger (C3HC4-type RING finger) family protein | chr1:23720382-23722964 FORWARD
A_46_P039546	TC109566	AT5G45360.1	33	0.322263	0.00121175	| Symbols: | F-box family protein | chr5:18401748-18404012 REVERSE
A_46_P033662	TC71921	AT3G12300.1	35	0.323979	0.00113665	| Symbols: | similar to hypothetical protein OsI_030939 [Oryza sativa (indica cultivar-group)] (GB:EAZ09707.1); contains InterPro domain Protein of unknown function DUF667 (InterPro:IPR007714) | chr3:3921535-3923162 REVERSE
A_46_P055746	TC81063	AT1G64550.1	33	0.325241	0.00108412	| Symbols: ATGCN3 | ATGCN3 (Arabidopsis thaliana general control non-repressible 3) | chr1:23972442-23977277 FORWARD
A_46_P091056	TC105842	AT2G25740.1	35	0.325669	0.00106684	| Symbols: | ATP-dependent protease La (LON) domain-containing protein | chr2:10987200-10991023 FORWARD
A_46_P063951	TC108164	AT3G58530.1	67	0.326226	0.00104469	| Symbols: | F-box family protein-related | chr3:21656524-21659345 FORWARD
A_46_P294378	EL589570	AT1G23140.1	33	0.328264	0.000967204	| Symbols: | C2 domain-containing protein | chr1:8202250-8203204 REVERSE
A_46_P319685	TC77066	AT5G47570.1	33	0.328344	0.000964279	| Symbols: | similar to unknown [Populus trichocarpa] (GB:ABK94153.1) | chr5:19309834-19311963 REVERSE
A_46_P037636	TC100305	AT3G52570.1	33	0.328387	0.000962712	| Symbols: | similar to hydrolase, alpha/beta fold family protein [Arabidopsis thaliana] (TAIR:AT4G10030.1); similar to unnamed protein product [Vitis vinifera] (GB:CAO15880.1); contains domain PTHR10992:SF17 (PTHR10992:SF17); contains domain PTHR10992 (PTHR10992); contains domain SSF53474 (SSF53474); contains domain G3DSA:3.40.50.1820 (G3DSA:3.40.50.1820) | chr3:19512108-19513977 FORWARD
A_46_P382993	TC110219	AT5G63050.1	33	0.332506	0.000822451	| Symbols: EMB2759 | EMB2759 (EMBRYO DEFECTIVE 2759) | chr5:25309661-25312221 FORWARD
A_46_P075541	TC97589	AT1G19110.1	67	0.334339	0.000766285	| Symbols: | inter-alpha-trypsin inhibitor heavy chain-related | chr1:6602117-6605899 FORWARD
A_46_P351425	TC97297	AT3G21690.1	67	0.337338	0.000681856	| Symbols: | MATE efflux family protein | chr3:7638670-7642212 FORWARD
A_46_P090026	EE541282	AT4G11080.1	33	0.339906	0.00061643	| Symbols: | high mobility group (HMG1/2) family protein | chr4:6760863-6763268 REVERSE
A_46_P357705	TC100169	AT2G26350.1	35	0.340757	0.000596063	| Symbols: PEX10 | PEX10 (PEROXIN 10); protein binding / zinc ion binding | chr2:11224517-11227585 REVERSE
A_46_P090256	TC85426	AT5G05620.1	67	0.344639	0.00051071	| Symbols: TUBG2, ATGCP2 | ATGCP2/TUBG2 (GAMMA-TUBULIN); structural molecule | chr5:1679245-1681720 FORWARD
A_46_P336500	TC89315	AT1G60690.1	33	0.344765	0.000508127	| Symbols: | aldo/keto reductase family protein | chr1:22353557-22355333 REVERSE
A_46_P378148	TC108273	AT5G04430.2	67	0.345792	0.000487594	| Symbols: | KH domain-containing protein NOVA, putative | chr5:1250252-1253866 REVERSE
A_46_P226319	CX189362	No TAIR Hit	33	0.345811	0.00048722
A_46_P380203	TC109113	AT2G41190.1	67	0.34719	0.000460882	| Symbols: | amino acid transporter family protein | chr2:17174357-17177485 REVERSE
A_46_P205219	TC76191	AT1G18880.1	67	0.347679	0.000451859	| Symbols: | proton-dependent oligopeptide transport (POT) family protein | chr1:6520739-6523359 FORWARD
A_46_P015236	TC72209	AT3G53260.1	33	0.348628	0.000434795	| Symbols: PAL2 | PAL2 (phenylalanine ammonia-lyase 2); phenylalanine ammonia-lyase | chr3:19755029-19757758 REVERSE
A_46_P369720	TC105141	AT1G60230.1	33	0.349821	0.00041419	| Symbols: | radical SAM domain-containing protein | chr1:22215749-22218089 REVERSE
A_46_P070586	TC104341	AT3G05940.1	67	0.350627	0.0004008	| Symbols: | similar to unknown protein [Arabidopsis thaliana] (TAIR:AT5G26740.3); similar to unknown protein [Arabidopsis thaliana] (TAIR:AT5G26740.1); similar to unknown protein [Arabidopsis thaliana] (TAIR:AT5G26740.2); similar to unknown [Populus trichocarpa] (GB:ABK95399.1); contains InterPro domain Protein of unknown function DUF300 (InterPro:IPR005178) | chr3:1777370-1780260 REVERSE
A_46_P308430	TC65523	AT2G19950.1	33	0.351375	0.000388707	| Symbols: GC1 | This gene is predicted to encode a protein that functions as a Golgi apparatus structural component known as a golgin in mammals and yeast. A fluorescently-tagged version of GC1 co-localizes with Golgi markers, and this localization appears to be replicated using the C-terminal (558-715 aa) portion of the protein. | chr2:8623174-8628486 REVERSE
A_46_P384058	TC110625	AT5G47570.1	33	0.351845	0.000381284	| Symbols: | similar to unknown [Populus trichocarpa] (GB:ABK94153.1) | chr5:19309834-19311963 REVERSE
A_46_P194004	TC82868	AT4G10100.2	33	0.352211	0.000375609	| Symbols: CNX7, SIR5 | CNX7/SIR5; catalytic | chr4:6308690-6309504 FORWARD
A_46_P370890	TC105638	AT1G29350.1	67	0.354928	0.000335761	| Symbols: | similar to kinase-related [Arabidopsis thaliana] (TAIR:AT1G29370.1); similar to unnamed protein product [Vitis vinifera] (GB:CAO66902.1); contains InterPro domain Protein of unknown function DUF1296 (InterPro:IPR009719) | chr1:10268455-10273774 REVERSE
A_46_P381828	TC109772	AT4G05090.1	33	0.359124	0.000281821	| Symbols: | inositol monophosphatase family protein | chr4:2609140-2611760 FORWARD
A_46_P304865	H07730	AT1G23260.1	33	0.359466	0.000277791	| Symbols: MMZ1, UEV1A | MMZ1/UEV1A (MMS ZWEI HOMOLOGE 1); protein binding / ubiquitin-protein ligase | chr1:8256975-8258677 REVERSE
A_46_P317055	TC74656	AT3G04120.1	35	0.35952	0.000277161	| Symbols: GAPC-1, GAPC | GAPC (GLYCERALDEHYDE-3-PHOSPHATE DEHYDROGENASE C SUBUNIT); glyceraldehyde-3-phosphate dehydrogenase | chr3:1080957-1083537 FORWARD
A_46_P313380	TC71248	AT3G09000.1	67	0.360469	0.000266299	| Symbols: | proline-rich family protein | chr3:2745649-2748464 FORWARD
A_46_P322190	TC79251	No TAIR Hit	33	0.36071	0.000263601
A_46_P335065	TC88385	AT1G05135.1	33	0.361366	0.000256391	| Symbols: | pseudogene of unknown protein | chr1:1477499-1478820 REVERSE
A_46_P183085	TC79943	AT1G19450.1	67	0.36154	0.000254508	| Symbols: | integral membrane protein, putative / sugar transporter family protein | chr1:6731425-6734873 REVERSE
A_46_P134269	TC77120	AT3G53650.1	33	0.362648	0.000242815	| Symbols: | histone H2B, putative | chr3:19900336-19900752 FORWARD
A_46_P180569	TA35210_3708	AT1G26830.1	33	0.362998	0.000239231	| Symbols: CUL3A, ATCUL3A, ATCUL3, CUL3 | ATCUL3/ATCUL3A/CUL3/CUL3A (Cullin 3A); protein binding / ubiquitin-protein ligase | chr1:9295723-9298528 FORWARD
A_46_P340060	TC91375	AT4G39280.1	67	0.368602	0.000188055	| Symbols: | phenylalanyl-tRNA synthetase, putative / phenylalanine--tRNA ligase, putative | chr4:18281438-18284894 REVERSE
A_46_P310780	TC68522	AT1G25570.1	33	0.36972	0.00017914	| Symbols: | leucine-rich repeat protein-related | chr1:8991813-8995483 REVERSE
A_46_P084066	TC88048	No TAIR Hit	33	0.3699	0.000177746
A_46_P184606	TC106891	AT2G23910.1	33	0.37229	0.000160117	| Symbols: | cinnamoyl-CoA reductase-related | chr2:10184914-10187144 FORWARD
A_46_P237669	TC90654	AT4G34460.1	33	0.372807	0.000156523	| Symbols: ELK4, AGB1 | AGB1 (GTP BINDING PROTEIN BETA 1); nucleotide binding | chr4:16477110-16479532 REVERSE
A_46_P142219	TC88102	AT1G61780.1	33	0.373209	0.000153779	| Symbols: | postsynaptic protein-related | chr1:22816280-22817818 REVERSE
A_46_P270533	EE464016	AT4G05060.1	33	0.373426	0.000152319	| Symbols: | vesicle-associated membrane family protein / VAMP family protein | chr4:2590063-2592161 REVERSE
A_46_P157294	TA27952_3708	AT2G14110.1	33	0.375435	0.000139385	| Symbols: | similar to unnamed protein product [Vitis vinifera] (GB:CAO43153.1); contains InterPro domain HAD-superfamily phosphatase, subfamily IIIC (InterPro:IPR010033) | chr2:5958969-5960237 FORWARD
A_46_P122129	TC108762	AT4G11720.1	33	0.378064	0.000123991	| Symbols: HAP2, GCS1 | GCS1/HAP2 (GENERATIVE CELL-SPECIFIC 1) | chr4:7063249-7066872 FORWARD
A_46_P078101	TC99268	AT1G60230.1	33	0.380009	0.000113637	| Symbols: | radical SAM domain-containing protein | chr1:22215749-22218089 REVERSE
A_46_P375590	TC107343	No TAIR Hit	33	0.38161	0.000105725
A_46_P096067	TC90938	AT3G53890.1	33	0.382047	0.000103654	| Symbols: | 40S ribosomal protein S21 (RPS21B) | chr3:19966322-19967339 REVERSE
A_46_P079291	TC79251	No TAIR Hit	33	0.383182	9.84536e-05
A_46_P319335	TC76743	AT1G30730.1	33	0.383811	9.56766e-05	| Symbols: | FAD-binding domain-containing protein | chr1:10900836-10902516 FORWARD
A_46_P214019	CN727040	AT2G44980.1	33	0.384807	9.14267e-05	| Symbols: | transcription regulatory protein SNF2, putative | chr2:18559515-18563744 REVERSE
A_46_P085366	TC109087	AT1G62660.1	33	0.392478	6.41219e-05	| Symbols: | beta-fructosidase (BFRUCT3) / beta-fructofuranosidase / invertase, vacuolar | chr1:23203383-23207430 FORWARD
A_46_P164269	TC89920	No TAIR Hit	35	0.393617	6.07872e-05
A_46_P027441	TC73319	AT5G66010.1	33	0.394425	5.85201e-05	| Symbols: | RNA binding | chr5:26416754-26418225 FORWARD
A_46_P317710	TC75252	AT1G56500.1	33	0.394732	5.76791e-05	| Symbols: | haloacid dehalogenase-like hydrolase family protein | chr1:21163409-21170986 FORWARD
A_46_P335810	TC88906	AT3G10040.1	33	0.395167	5.6507e-05	| Symbols: | transcription factor | chr3:3096420-3098076 REVERSE
A_46_P365080	TC103286	AT2G19750.1	33	0.395692	5.51218e-05	| Symbols: | 40S ribosomal protein S30 (RPS30A) | chr2:8522036-8523220 FORWARD
A_46_P165019	TC83421	AT4G07940.1	35	0.396413	5.32712e-05	| Symbols: | similar to unknown protein [Arabidopsis thaliana] (TAIR:AT3G61370.1); similar to unnamed protein product [Vitis vinifera] (GB:CAO42762.1) | chr4:4792670-4794106 FORWARD
A_46_P293428	TC99584	AT3G20670.1	33	0.397026	5.17447e-05	| Symbols: HTA13 | HTA13; DNA binding | chr3:7229413-7230152 FORWARD
A_46_P089926	EE539675	AT3G53470.2	33	0.398137	4.9081e-05	| Symbols: | similar to unnamed protein product [Vitis vinifera] (GB:CAO18045.1) | chr3:19833723-19834384 FORWARD
A_46_P001581	TC66267	AT1G60000.1	33	0.399284	4.64649e-05	| Symbols: | 29 kDa ribonucleoprotein, chloroplast, putative / RNA-binding protein cp29, putative | chr1:22097234-22098291 REVERSE
A_46_P139604	TC81278	AT4G04620.1	33	0.399313	4.63984e-05	| Symbols: ATG8B | ATG8B (AUTOPHAGY 8B); microtubule binding | chr4:2328494-2330198 REVERSE
A_46_P330140	TC85198	AT2G32910.1	33	0.399594	4.57797e-05	| Symbols: | similar to unknown protein [Arabidopsis thaliana] (TAIR:AT5G61910.3); similar to unknown protein [Arabidopsis thaliana] (TAIR:AT5G61910.1); similar to unknown protein [Arabidopsis thaliana] (TAIR:AT5G61910.2); similar to unnamed protein product [Vitis vinifera] (GB:CAO15135.1); contains InterPro domain Kelch related (InterPro:IPR013089); contains InterPro domain Development and cell …
A_46_P346710	TC94982	AT2G19180.1	33	0.399756	4.54257e-05	| Symbols: | similar to unknown protein [Arabidopsis thaliana] (TAIR:AT1G78890.1); similar to unknown [Populus trichocarpa] (GB:ABK96198.1) | chr2:8331798-8333047 FORWARD
A_46_P197794	TC81311	AT1G63530.1	33	0.400662	4.34934e-05	| Symbols: | similar to hydroxyproline-rich glycoprotein family protein [Arabidopsis thaliana] (TAIR:AT1G63540.1); similar to unnamed protein product [Vitis vinifera] (GB:CAO62858.1) | chr1:23566978-23569218 FORWARD
A_46_P081796	TC75942	AT1G19440.1	67	0.400697	4.34186e-05	| Symbols: | very-long-chain fatty acid condensing enzyme, putative | chr1:6728975-6730922 FORWARD
A_46_P331885	TC86293	AT1G63900.1	33	0.400988	4.28169e-05	| Symbols: | zinc finger (C3HC4-type RING finger) family protein | chr1:23720382-23722964 FORWARD
A_46_P248554	TC88320	No TAIR Hit	33	0.402414	3.99722e-05
A_46_P382823	TC110146	AT2G33860.1	67	0.404074	3.68812e-05	| Symbols: ARF3, ETT | ETT (ETTIN); transcription factor | chr2:14332345-14336054 REVERSE
A_46_P006521	TC71850	No TAIR Hit	33	0.404299	3.64813e-05
A_46_P315940	TC73616	AT4G11820.1	33	0.405138	3.50209e-05	| Symbols: HMGS, EMB2778, MVA1 | MVA1 (HYDROXYMETHYLGLUTARYL-COA SYNTHASE); acetyl-CoA C-acetyltransferase/ hydroxymethylglutaryl-CoA synthase | chr4:7108909-7112474 REVERSE
A_46_P266973	TC99904	AT1G11580.1	67	0.407346	3.14352e-05	| Symbols: ATPMEPCRA | ATPMEPCRA; pectinesterase | chr1:3888690-3890811 FORWARD
A_46_P128209	CD827418	AT3G63090.1	35	0.407713	3.08727e-05	| Symbols: | similar to unknown protein [Arabidopsis thaliana] (TAIR:AT2G31290.1); similar to unknown protein [Arabidopsis thaliana] (TAIR:AT2G31290.2); similar to unnamed protein product [Vitis vinifera] (GB:CAO22503.1); contains InterPro domain Protein of unknown function DUF860, plant (InterPro:IPR008578) | chr3:23324403-23325964 FORWARD
A_46_P368700	TC104731	AT3G62550.1	33	0.408186	3.01636e-05	| Symbols: | universal stress protein (USP) family protein | chr3:23146960-23148149 FORWARD
A_46_P035741	TC72782	No TAIR Hit	33	0.409532	2.82259e-05
A_46_P384838	TC110987	AT4G10090.1	33	0.411312	2.5842e-05	| Symbols: | similar to unnamed protein product [Vitis vinifera] (GB:CAO41543.1) | chr4:6305364-6307514 FORWARD
A_46_P212354	CD843933	AT5G42980.1	33	0.411422	2.56999e-05	| Symbols: ATH3, ATTRXH3, TRXH3, ATTRX3 | ATTRX3 (thioredoxin H-type 3); thiol-disulfide exchange intermediate | chr5:17259835-17261140 FORWARD
A_46_P093176	EE550551	No TAIR Hit	33	0.412466	2.43982e-05
A_46_P346301	TC94761	AT1G32150.1	33	0.414447	2.2094e-05	| Symbols: | bZIP transcription factor family protein | chr1:11565498-11568511 FORWARD
A_46_P059306	TC94129	AT3G20670.1	33	0.415314	2.11518e-05	| Symbols: HTA13 | HTA13; DNA binding | chr3:7229413-7230152 FORWARD
A_46_P300315	TC90825	AT4G10090.1	33	0.415374	2.10885e-05	| Symbols: | similar to unnamed protein product [Vitis vinifera] (GB:CAO41543.1) | chr4:6305364-6307514 FORWARD
A_46_P249614	DY011293	No TAIR Hit	33	0.415806	2.0634e-05
A_46_P010271	TC68859	AT4G11190.1	33	0.416717	1.97065e-05	| Symbols: | disease resistance-responsive family protein / dirigent family protein | chr4:6826673-6827379 FORWARD
A_46_P335410	TC88606	AT2G20420.1	33	0.417584	1.88598e-05	| Symbols: | succinyl-CoA ligase (GDP-forming) beta-chain, mitochondrial, putative / succinyl-CoA synthetase, beta chain, putative / SCS-beta, putative | chr2:8812534-8815201 FORWARD
A_46_P041101	TC89720	AT2G23370.1	35	0.418306	1.81801e-05	| Symbols: | similar to unknown protein [Arabidopsis thaliana] (TAIR:AT4G34090.1); similar to unnamed protein product [Vitis vinifera] (GB:CAO71887.1) | chr2:9959947-9962171 REVERSE
A_46_P098844	TC100077	AT4G08550.1	33	0.420703	1.6087e-05	| Symbols: | glutaredoxin-related | chr4:5444342-5446586 FORWARD
A_46_P337560	TC89915	AT3G58900.3	35	0.421135	1.57348e-05	| Symbols: | F-box family protein | chr3:21783815-21785720 FORWARD
A_46_P320375	TC77696	AT1G32850.1	33	0.421221	1.56656e-05	| Symbols: | ubiquitin carboxyl-terminal hydrolase family protein | chr1:11902609-11906880 FORWARD
A_46_P046801	TC84847	AT2G14830.1	33	0.423884	1.36571e-05	| Symbols: | similar to unknown protein [Arabidopsis thaliana] (TAIR:AT1G51900.1); similar to unnamed protein product [Vitis vinifera] (GB:CAO24094.1); contains InterPro domain Protein of unknown function DUF292, eukaryotic (InterPro:IPR005061) | chr2:6369606-6372900 FORWARD
A_46_P099549	TC99247	AT1G30730.1	33	0.424071	1.35254e-05	| Symbols: | FAD-binding domain-containing protein | chr1:10900836-10902516 FORWARD
A_46_P085666	TC71412	AT1G32220.1	33	0.424282	1.3379e-05	| Symbols: | binding / catalytic/ coenzyme binding | chr1:11607834-11609713 FORWARD
A_46_P304260	TC99798	AT5G43940.1	33	0.424947	1.29254e-05	| Symbols: ADH2 | ADH2 (ALCOHOL DEHYDROGENASE 2); formaldehyde dehydrogenase (glutathione) | chr5:17701418-17703755 FORWARD
A_46_P201529	TC97999	AT1G10950.1	67	0.425028	1.28707e-05	| Symbols: | endomembrane protein 70, putative | chr1:3659209-3663984 FORWARD
A_46_P332005	TC86369	AT5G45380.1	33	0.428176	1.09206e-05	| Symbols: | sodium:solute symporter family protein | chr5:18408351-18413121 FORWARD
A_46_P043406	TC93923	AT1G15270.1	35	0.429211	1.03428e-05	| Symbols: | similar to unknown protein [Arabidopsis thaliana] (TAIR:AT3G16040.1); similar to hypothetical protein [Plantago major] (GB:CAH59409.1); contains InterPro domain Translation machinery associated TMA7 (InterPro:IPR015157) | chr1:5250645-5252116 REVERSE
A_46_P169944	TC100947	AT1G11650.2	67	0.431608	9.11263e-06	| Symbols: ATRBP45B | ATRBP45B; RNA binding | chr1:3914774-3918176 FORWARD
A_46_P351685	TC97413	AT1G79850.1	33	0.433191	8.3771e-06	| Symbols: ORE4, CS17, PRPS17, RPS17 | RPS17 (ribosomal protein S17); structural constituent of ribosome | chr1:30046136-30046845 REVERSE
A_46_P371820	TC105985	AT5G47720.1	33	0.4342	7.93779e-06	| Symbols: | acetyl-CoA C-acyltransferase, putative / 3-ketoacyl-CoA thiolase, putative | chr5:19348852-19351653 FORWARD
A_46_P334660	TC88102	AT1G61780.1	33	0.435197	7.52545e-06	| Symbols: | postsynaptic protein-related | chr1:22816280-22817818 REVERSE
A_46_P104989	ES976424	AT1G60550.1	33	0.436753	6.92148e-06	| Symbols: | naphthoate synthase, putative / dihydroxynaphthoic acid synthetase, putative / DHNA synthetase, putative | chr1:22309496-22311894 REVERSE
A_46_P176629	TC73510	AT2G16790.1	33	0.437083	6.79929e-06	| Symbols: | shikimate kinase family protein | chr2:7291039-7292319 REVERSE
A_46_P203109	CD830797	AT1G77240.1	67	0.438067	6.44723e-06	| Symbols: | AMP-binding protein, putative | chr1:29022852-29024683 REVERSE
A_46_P007041	TC100074	No TAIR Hit	33	0.438797	6.19719e-06
A_46_P266913	TC101193	AT2G21470.1	67	0.439939	5.82418e-06	| Symbols: ATSAE2, EMB2764, SAE2 | SAE2 (SUMO-ACTIVATING ENZYME 2) | chr2:9205674-9209553 FORWARD
A_46_P339155	TC90868	No TAIR Hit	33	0.440996	5.49792e-06
A_46_P260793	EE452166	No TAIR Hit	33	0.442816	4.97628e-06
A_46_P065656	TC103687	AT1G18950.1	67	0.442934	4.94415e-06	| Symbols: | aminoacyl-tRNA synthetase family | chr1:6546390-6551878 FORWARD
A_46_P090076	EE541408	AT2G19090.1	33	0.443979	4.6677e-06	| Symbols: | similar to unknown protein [Arabidopsis thaliana] (TAIR:AT4G30130.1); similar to hypothetical protein [Vitis vinifera] (GB:CAN72045.1); contains InterPro domain Protein of unknown function DUF632 (InterPro:IPR006867); contains InterPro domain Protein of unknown function DUF630 (InterPro:IPR006868) | chr2:8272260-8274961 REVERSE
A_46_P203995	TC72307	AT3G03780.2	67	0.444315	4.58189e-06	| Symbols: AtMS2 | AtMS2 (Arabidopsis thaliana methionine synthase 2); 5-methyltetrahydropteroyltriglutamate-homocysteine S-methyltransferase | chr3:957092-960987 FORWARD
A_46_P141224	TC71984	AT2G19760.1	35	0.444662	4.49498e-06	| Symbols: PFN1, PRF1 | PFN1/PRF1 (PROFILIN 1); actin binding | chr2:8523869-8525249 REVERSE
A_46_P093851	TC100694	No TAIR Hit	33	0.446632	4.02998e-06
A_46_P142124	TC88606	AT2G20420.1	33	0.446868	3.97741e-06	| Symbols: | succinyl-CoA ligase (GDP-forming) beta-chain, mitochondrial, putative / succinyl-CoA synthetase, beta chain, putative / SCS-beta, putative | chr2:8812534-8815201 FORWARD
A_46_P369070	TC104874	AT4G35750.1	67	0.446974	3.95415e-06	| Symbols: | Rho-GTPase-activating protein-related | chr4:16940512-16941867 REVERSE
A_46_P203614	CD831643	AT2G13290.1	67	0.447373	3.86718e-06	| Symbols: | glycosyl transferase family 17 protein | chr2:5518644-5520347 FORWARD
A_46_P031376	TC78998	AT5G47720.1	33	0.448055	3.72282e-06	| Symbols: | acetyl-CoA C-acyltransferase, putative / 3-ketoacyl-CoA thiolase, putative | chr5:19348852-19351653 FORWARD
A_46_P346740	TC94996	AT5G47720.1	33	0.449933	3.35094e-06	| Symbols: | acetyl-CoA C-acyltransferase, putative / 3-ketoacyl-CoA thiolase, putative | chr5:19348852-19351653 FORWARD
A_46_P044061	TC83918	AT2G21110.1	35	0.450056	3.32782e-06	| Symbols: | disease resistance-responsive family protein | chr2:9057371-9057931 REVERSE
A_46_P001616	TC96176	AT5G54750.1	33	0.453424	2.75114e-06	| Symbols: | transport protein particle (TRAPP) component Bet3, putative | chr5:22258707-22260947 FORWARD
A_46_P334275	TC87878	No TAIR Hit	33	0.453425	2.75088e-06
A_46_P043451	TC71303	No TAIR Hit	33	0.453451	2.74693e-06
A_46_P294628	TC97666	AT5G42320.1	33	0.453458	2.74585e-06	| Symbols: | carboxypeptidase A | chr5:16935717-16938473 REVERSE
A_46_P326370	TC82529	AT1G62110.1	33	0.453991	2.66377e-06	| Symbols: | mitochondrial transcription termination factor family protein / mTERF family protein | chr1:22961541-22963376 REVERSE
A_46_P159039	TC86597	AT4G10100.2	33	0.45988	1.89926e-06	| Symbols: CNX7, SIR5 | CNX7/SIR5; catalytic | chr4:6308690-6309504 FORWARD
A_46_P197994	CD825577	AT1G62430.1	33	0.461197	1.75931e-06	| Symbols: ATCDS1 | ATCDS1 (CDP-diacylglycerol synthase 1); phosphatidate cytidylyltransferase | chr1:23109606-23113141 REVERSE
A_46_P006061	TC85665	AT5G44020.1	33	0.462344	1.64544e-06	| Symbols: | acid phosphatase class B family protein | chr5:17729636-17731563 FORWARD
A_46_P086076	EE448154	No TAIR Hit	33	0.462925	1.59049e-06
A_46_P349660	TC96457	No TAIR Hit	33	0.463049	1.57897e-06
A_46_P107544	TC100812	No TAIR Hit	33	0.471119	9.78287e-07
A_46_P169894	TC72955	AT1G12830.1	35	0.471794	9.3933e-07	| Symbols: | unknown protein | chr1:4374248-4375168 REVERSE
A_46_P082061	TC83658	AT3G62930.1	67	0.471905	9.3307e-07	| Symbols: | glutaredoxin family protein | chr3:23272417-23272902 REVERSE
A_46_P193599	EV001161	AT2G22942.1	35	0.473276	8.5899e-07	| Symbols: | growth factor | chr2:9771301-9771643 REVERSE
A_46_P199669	TC103108	AT3G61240.1	67	0.474285	8.08037e-07	| Symbols: | DEAD/DEAH box helicase, putative (RH12) | chr3:22677158-22680732 FORWARD
A_46_P170439	TA32189_3708	AT1G33590.1	33	0.474635	7.91028e-07	| Symbols: | disease resistance protein-related / LRR protein-related | chr1:12177757-12179393 FORWARD
A_46_P365615	TC103494	AT1G60930.1	33	0.477357	6.69968e-07	| Symbols: RECQL4B, ATRECQ4B | ATRECQ4B/RECQL4B (ARABIDOPSIS RECQ HELICASE L4B); DNA helicase | chr1:22435025-22441718 REVERSE
A_46_P130274	TC73808	AT5G44020.1	33	0.477992	6.44385e-07	| Symbols: | acid phosphatase class B family protein | chr5:17729636-17731563 FORWARD
A_46_P142654	TC65144	AT4G12040.1	33	0.478699	6.1697e-07	| Symbols: | zinc finger (AN1-like) family protein | chr4:7214697-7215983 FORWARD
A_46_P004986	TC78686	AT2G23190.1	35	0.478794	6.1338e-07	| Symbols: CYP81D7 | CYP81D7 (cytochrome P450, family 81, subfamily D, polypeptide 7); oxygen binding | chr2:9884138-9886087 FORWARD
A_46_P054721	DY008233	AT1G14950.1	67	0.479899	5.72981e-07	| Symbols: | major latex protein-related / MLP-related | chr1:5157331-5158264 REVERSE
A_46_P350715	TC96957	AT2G20630.2	67	0.48022	5.61706e-07	| Symbols: | protein phosphatase 2C, putative / PP2C, putative | chr2:8903993-8906916 REVERSE
A_46_P161264	TC67985	AT1G32990.1	33	0.480483	5.52633e-07	| Symbols: PRPL11 | PRPL11 (PLASTID RIBOSOMAL PROTEIN L11); structural constituent of ribosome | chr1:11955765-11957264 FORWARD
A_46_P309470	TC66945	AT2G19940.1	33	0.480978	5.35949e-07	| Symbols: | semialdehyde dehydrogenase family protein | chr2:8620005-8623099 FORWARD
A_46_P153554	TC65701	AT5G42990.1	33	0.481339	5.24085e-07	| Symbols: UBC18 | UBC18 (UBIQUITIN-CONJUGATING ENZYME 18); ubiquitin-protein ligase | chr5:17261215-17263216 REVERSE
A_46_P008781	TC64280	AT2G22080.1	67	0.482351	4.92139e-07	| Symbols: | unknown protein | chr2:9393596-9395263 FORWARD
A_46_P001426	EE481313	AT2G20930.1	35	0.483671	4.53236e-07	| Symbols: | similar to unknown [Populus trichocarpa] (GB:ABK93191.1); contains InterPro domain Longin-like; (InterPro:IPR011012); contains InterPro domain Sedlin; (InterPro:IPR006722) | chr2:9007697-9008818 REVERSE
A_46_P125484	TC96499	AT5G13930.1	33	0.484706	4.24787e-07	| Symbols: CHS, TT4, ATCHS | ATCHS/CHS/TT4 (CHALCONE SYNTHASE); naringenin-chalcone synthase | chr5:4488690-4490266 FORWARD
A_46_P025561	TC91690	AT4G04614.1	33	0.485514	4.03762e-07	| Symbols: | similar to unnamed protein product [Vitis vinifera] (GB:CAO22561.1); similar to hypothetical protein [Vitis vinifera] (GB:CAN65338.1) | chr4:2327042-2328262 REVERSE
A_46_P101784	TC91058	No TAIR Hit	67	0.48651	3.79213e-07
A_46_P131659	TC77665	AT4G18100.1	33	0.487557	3.54934e-07	| Symbols: | 60S ribosomal protein L32 (RPL32A) | chr4:10035497-10036553 REVERSE
A_46_P008276	TC79516	No TAIR Hit	33	0.487976	3.45644e-07
A_46_P192184	TC98197	No TAIR Hit	33	0.488423	3.3598e-07
A_46_P279213	EE475035	AT3G25660.1	33	0.488648	3.31207e-07	| Symbols: | glutamyl-tRNA(Gln) amidotransferase, putative | chr3:9340660-9343441 REVERSE
A_46_P308375	TC65470	AT2G25250.1	35	0.488964	3.24622e-07	| Symbols: | similar to unknown protein [Arabidopsis thaliana] (TAIR:AT4G32020.1) | chr2:10760914-10761792 FORWARD
A_46_P325695	TC82042	No TAIR Hit	33	0.49021	2.99858e-07
A_46_P028976	TC95292	AT4G04780.1	33	0.49069	2.90793e-07	| Symbols: | similar to unknown protein [Arabidopsis thaliana] (TAIR:AT5G15690.1); similar to predicted protein [Physcomitrella patens subsp. patens] (GB:EDQ71436.1); contains domain PD201143 (PD201143); contains domain PTHR13381 (PTHR13381) | chr4:2431118-2433548 FORWARD
A_46_P067856	TC96239	No TAIR Hit	67	0.491282	2.79994e-07
A_46_P048266	EE423901	No TAIR Hit	33	0.491606	2.74227e-07
A_46_P324500	TC81045	AT1G18730.3	35	0.492084	2.65954e-07	| Symbols: | similar to unknown [Populus trichocarpa] (GB:ABK95263.1) | chr1:6460590-6462215 FORWARD
A_46_P311575	TC69333	AT3G58570.1	33	0.49359	2.41375e-07	| Symbols: | DEAD box RNA helicase, putative | chr3:21667481-21671509 FORWARD
A_46_P161704	TC75986	AT3G51310.1	33	0.494123	2.33216e-07	| Symbols: | vacuolar protein sorting-associated protein 35 family protein / VPS35 family protein | chr3:19055459-19060361 REVERSE
A_46_P379078	TC108672	AT1G25320.1	33	0.494739	2.24104e-07	| Symbols: | leucine-rich repeat transmembrane protein kinase, putative | chr1:8877844-8880297 FORWARD
A_46_P131509	TC71330	No TAIR Hit	33	0.495306	2.16019e-07
A_46_P166964	TC82013	AT3G52120.1	33	0.495471	2.13707e-07	| Symbols: | SWAP (Suppressor-of-White-APricot)/surp domain-containing protein / D111/G-patch domain-containing protein | chr3:19339689-19342948 FORWARD
A_46_P358772	TC100635	AT1G13790.1	35	0.495644	2.11328e-07	| Symbols: | XH/XS domain-containing protein / XS zinc finger domain-containing protein | chr1:4727435-4730422 FORWARD
A_46_P143284	TC71407	AT2G22170.1	67	0.496149	2.04498e-07	| Symbols: | lipid-associated family protein | chr2:9433929-9434897 REVERSE
A_46_P089116	TC91238	No TAIR Hit	33	0.496653	1.97898e-07
A_46_P134069	TC83222	AT4G05320.1	33	0.49945	1.64789e-07	| Symbols: UBQ10 | UBQ10 (POLYUBIQUITIN 10); protein binding | chr4:2718168-2720130 FORWARD
A_46_P329075	TC84456	AT2G24150.1	35	0.499517	1.64068e-07	| Symbols: HHP3 | HHP3 (heptahelical protein 3); receptor | chr2:10272564-10274485 REVERSE
A_46_P334365	TC87929	AT1G77210.1	67	0.501577	1.4322e-07	| Symbols: | sugar transporter, putative | chr1:29013833-29015984 REVERSE
A_46_P049291	TC69154	No TAIR Hit	33	0.501639	1.42638e-07
A_46_P004606	TC72093	AT5G44170.1	33	0.502181	1.37598e-07	| Symbols: | similar to Expressed protein [Arabidopsis thaliana] (TAIR:AT1G08125.1); similar to hypothetical protein [Vitis vinifera] (GB:CAN60171.1); contains domain SSF53335 (SSF53335); contains domain PTHR14614 (PTHR14614) | chr5:17797605-17798510 FORWARD
A_46_P072341	EE478725	AT5G07990.1	67	0.502888	1.31293e-07	| Symbols: CYP75B1, D501, TT7 | TT7 (TRANSPARENT TESTA 7); flavonoid 3'-monooxygenase/ oxygen binding | chr5:2560395-2563110 FORWARD
A_46_P356380	TC99585	AT2G19940.1	33	0.503937	1.22434e-07	| Symbols: | semialdehyde dehydrogenase family protein | chr2:8620005-8623099 FORWARD
A_46_P128039	FG565448	AT1G54540.1	33	0.504069	1.2136e-07	| Symbols: | similar to harpin-induced protein-related / HIN1-related / harpin-responsive protein-related [Arabidopsis thaliana] (TAIR:AT1G65690.1); similar to unnamed protein product [Vitis vinifera] (GB:CAO62044.1); contains InterPro domain Harpin-induced 1 (InterPro:IPR010847) | chr1:20371239-20372101 REVERSE
A_46_P243824	DY000866	No TAIR Hit	33	0.506885	1.00487e-07
A_46_P205664	TC76631	AT1G28340.1	33	0.50802	9.30826e-08	| Symbols: | leucine-rich repeat family protein | chr1:9940162-9943536 FORWARD
A_46_P174134	TC90348	AT1G67640.1	33	0.511128	7.53755e-08	| Symbols: | lysine and histidine specific transporter, putative | chr1:25355791-25357571 REVERSE
A_46_P161054	TC72534	AT2G21620.1	35	0.512836	6.70612e-08	| Symbols: RD2 | RD2 (RESPONSIVE TO DESSICATION 2) | chr2:9255653-9257336 FORWARD
A_46_P001461	TC100676	AT5G42790.1	33	0.512851	6.69925e-08	| Symbols: PAF1 | PAF1 (proteasome alpha subunit F1); peptidase | chr5:17176272-17178298 REVERSE
A_46_P264748	EE456790	AT2G21260.1	35	0.513436	6.43532e-08	| Symbols: | mannose 6-phosphate reductase (NADPH-dependent), putative | chr2:9112664-9114461 REVERSE
A_46_P081136	TC85141	AT2G19730.2	35	0.514146	6.1284e-08	| Symbols: | 60S ribosomal protein L28 (RPL28A) | chr2:8518589-8520303 FORWARD
A_46_P262028	EE453705	AT5G45307.1	33	0.514213	6.10007e-08	| Symbols: MIR168B, MIR168 | MIR168/MIR168B; miRNA | chr5:18376032-18376120 REVERSE
A_46_P037786	EV218817	AT5G65670.1	33	0.515881	5.43613e-08	| Symbols: IAA9 | IAA9 (indoleacetic acid-induced protein 9); transcription factor | chr5:26270884-26273694 FORWARD
A_46_P041686	EE567356	AT1G30200.2	33	0.516518	5.2009e-08	| Symbols: | F-box family protein | chr1:10625013-10627089 FORWARD
A_46_P025886	TC80871	AT1G29970.1	33	0.517103	4.99389e-08	| Symbols: RPL18AA | RPL18AA (60S RIBOSOMAL PROTEIN L18A-1) | chr1:10499649-10501436 REVERSE
A_46_P383618	TC110460	No TAIR Hit	35	0.517196	4.96167e-08
A_46_P160154	TC79521	AT1G35720.1	33	0.51738	4.89841e-08	| Symbols: OXY5, ATOXY5, ANNAT1 | ANNAT1 (ANNEXIN ARABIDOPSIS 1); calcium ion binding / calcium-dependent phospholipid binding | chr1:13226409-13228407 FORWARD
A_46_P026796	TC78693	AT4G09820.1	33	0.518635	4.48785e-08	| Symbols: TT8 | TT8 (TRANSPARENT TESTA 8); DNA binding / transcription factor | chr4:6182020-6186490 FORWARD
A_46_P340765	TC91751	AT1G31970.1	33	0.519715	4.16088e-08	| Symbols: STRS1 | STRS1 (STRESS RESPONSE SUPPRESSOR 1); ATP-dependent helicase | chr1:11479846-11482870 FORWARD
A_46_P053401	TC75322	No TAIR Hit	35	0.519863	4.11803e-08
A_46_P361105	TC101631	AT3G57020.1	67	0.52055	3.92397e-08	| Symbols: | strictosidine synthase family protein | chr3:21109294-21111339 REVERSE
A_46_P170084	TC80730	AT2G32910.1	33	0.520714	3.87885e-08	| Symbols: | similar to unknown protein [Arabidopsis thaliana] (TAIR:AT5G61910.3); similar to unknown protein [Arabidopsis thaliana] (TAIR:AT5G61910.1); similar to unknown protein [Arabidopsis thaliana] (TAIR:AT5G61910.2); similar to unnamed protein product [Vitis vinifera] (GB:CAO15135.1); contains InterPro domain Kelch related (InterPro:IPR013089); contains InterPro domain Development and cell …
A_46_P009681	TC102750	No TAIR Hit	35	0.523677	3.1457e-08
A_46_P067846	TC101897	AT2G01580.1	33	0.525504	2.76165e-08	| Symbols: | similar to unknown protein [Arabidopsis thaliana] (TAIR:AT3G07510.2); similar to unknown protein [Arabidopsis thaliana] (TAIR:AT3G07510.1); similar to unknown [Populus trichocarpa] (GB:ABK93765.1); contains InterPro domain Ankyrin (InterPro:IPR002110) | chr2:265043-265904 REVERSE
A_46_P044296	TC79687	AT2G11910.1	33	0.526169	2.63333e-08	| Symbols: | unknown protein | chr2:4812766-4814392 REVERSE
A_46_P199890	CD827066	No TAIR Hit	33	0.528787	2.18136e-08
A_46_P376235	TC107569	AT1G24267.1	33	0.529098	2.13287e-08	| Symbols: | similar to unknown protein [Arabidopsis thaliana] (TAIR:AT1G24265.2); similar to unknown protein [Arabidopsis thaliana] (TAIR:AT1G24265.1); similar to bZIP transcription factor bZIP56 [Glycine max] (GB:ABI34646.1); contains InterPro domain Protein of unknown function DUF1664 (InterPro:IPR012458) | chr1:8604058-8607473 REVERSE
A_46_P171249	TC88974	AT1G27760.2	33	0.529328	2.09769e-08	| Symbols: | interferon-related developmental regulator family protein / IFRD protein family | chr1:9668588-9671597 FORWARD
A_46_P176609	TC97860	AT4G03960.1	33	0.529829	2.02285e-08	| Symbols: | tyrosine specific protein phosphatase family protein | chr4:1887526-1889209 FORWARD
A_46_P212679	TC83528	AT3G57810.2	33	0.530283	1.95735e-08	| Symbols: | OTU-like cysteine protease family protein | chr3:21426761-21428925 FORWARD
A_46_P355330	TC99079	AT3G51790.1	35	0.531513	1.78985e-08	| Symbols: ATG1 | ATG1 (G1p-related protein) | chr3:19220562-19221721 REVERSE
A_46_P166764	TC63639	AT5G44320.1	33	0.533083	1.59594e-08	| Symbols: | eukaryotic translation initiation factor 3 subunit 7, putative / eIF-3 zeta, putative / eIF3d, putative | chr5:17871816-17873907 REVERSE
A_46_P248699	TC89466	AT1G15710.1	35	0.535213	1.36457e-08	| Symbols: | prephenate dehydrogenase family protein | chr1:5404353-5405681 FORWARD
A_46_P251209	DY016083	No TAIR Hit	33	0.535436	1.34237e-08
A_46_P139059	TA22299_3708	AT2G20820.1	35	0.535598	1.32643e-08	| Symbols: | similar to hypothetical protein [Capsicum chinense] (GB:CAJ13713.1) | chr2:8971481-8972511 FORWARD
A_46_P175929	TC89941	AT3G50700.1	33	0.536943	1.2007e-08	| Symbols: ATIDD2 | ATIDD2 (ARABIDOPSIS THALIANA INDETERMINATE(ID)-DOMAIN 2); nucleic acid binding / transcription factor/ zinc ion binding | chr3:18851392-18853931 FORWARD
A_46_P014351	EE437527	No TAIR Hit	33	0.538323	1.08361e-08
A_46_P018896	EV172273	AT3G51730.1	33	0.540861	8.9625e-09	| Symbols: | saposin B domain-containing protein | chr3:19197645-19199670 FORWARD
A_46_P144084	TA23741_3708	AT2G22080.1	35	0.541238	8.71164e-09	| Symbols: | unknown protein | chr2:9393596-9395263 FORWARD
A_46_P208354	CD836977	AT1G24090.1	33	0.54135	8.63892e-09	| Symbols: | RNase H domain-containing protein | chr1:8520823-8524679 FORWARD
A_46_P311460	TC69244	AT1G48160.1	33	0.541589	8.48502e-09	| Symbols: | signal recognition particle 19 kDa protein, putative / SRP19, putative | chr1:17790214-17792693 REVERSE
A_46_P108009	TC85306	AT2G21300.1	35	0.541704	8.41148e-09	| Symbols: | kinesin motor family protein | chr2:9121299-9127027 REVERSE
A_46_P311005	TC68775	AT5G47020.1	33	0.541962	8.24946e-09	| Symbols: | glycine-rich protein | chr5:19099232-19107250 FORWARD
A_46_P170814	TA32296_3708	AT2G21470.1	35	0.542906	7.6819e-09	| Symbols: ATSAE2, EMB2764, SAE2 | SAE2 (SUMO-ACTIVATING ENZYME 2) | chr2:9205674-9209553 FORWARD
A_46_P222229	TC92502	AT5G05270.1	33	0.543626	7.27454e-09	| Symbols: | chalcone-flavanone isomerase family protein | chr5:1563321-1565008 FORWARD
A_46_P192554	TC74077	AT3G54080.1	33	0.543751	7.20599e-09	| Symbols: | sugar binding | chr3:20036245-20038000 FORWARD
A_46_P313845	TC71687	AT2G21600.1	35	0.544147	6.99224e-09	| Symbols: ATRER1B | ATRER1B (Arabidopsis thaliana endoplasmatic reticulum retrieval protein 1B) | chr2:9249881-9251913 FORWARD
A_46_P322395	TC79412	AT2G20820.1	35	0.544382	6.86893e-09	| Symbols: | similar to hypothetical protein [Capsicum chinense] (GB:CAJ13713.1) | chr2:8971481-8972511 FORWARD
A_46_P139069	TC79412	AT2G20820.1	35	0.544431	6.84302e-09	| Symbols: | similar to hypothetical protein [Capsicum chinense] (GB:CAJ13713.1) | chr2:8971481-8972511 FORWARD
A_46_P081541	TC89885	AT4G31520.1	35	0.545272	6.41878e-09	| Symbols: | SDA1 family protein | chr4:15278287-15281745 REVERSE
A_46_P343980	TC93533	AT2G47895.1	33	0.545555	6.28199e-09	| Symbols: | other RNA | chr2:19617543-19618032 FORWARD
A_46_P187135	TC98441	AT4G22880.1	33	0.54713	5.569e-09	| Symbols: TDS4, TT18, ANS, LDOX | LDOX (TANNIN DEFICIENT SEED 4) | chr4:12004779-12006220 REVERSE
A_46_P306485	TC107032	AT1G27310.1	33	0.550307	4.35931e-09	| Symbols: NTF2A | NTF2A (NUCLEAR TRANSPORT FACTOR 2A); Ran GTPase binding / protein transporter | chr1:9484303-9485883 REVERSE
A_46_P263983	TC80621	AT1G26340.1	33	0.550687	4.23267e-09	| Symbols: B5 #6 | B5 #6 (cytochrome b5 family protein #6); heme binding / transition metal ion binding | chr1:9113887-9114964 FORWARD
A_46_P202649	TC79390	AT1G28250.1	33	0.550776	4.20348e-09	| Symbols: | similar to hypothetical protein [Oryza sativa (japonica cultivar-group)] (GB:BAC84779.1) | chr1:9874234-9875566 FORWARD
A_46_P020836	TC68647	AT3G56130.2	67	0.550908	4.16083e-09	| Symbols: | biotin/lipoyl attachment domain-containing protein | chr3:20837637-20840249 FORWARD
A_46_P354860	TC98882	AT4G11211.1	33	0.551235	4.05638e-09	| Symbols: | unknown protein | chr4:6836102-6836584 FORWARD
A_46_P206954	TC70913	AT3G53670.1	33	0.551468	3.9836e-09	| Symbols: | similar to unknown protein [Arabidopsis thaliana] (TAIR:AT2G37480.1); similar to hypothetical protein [Vitis vinifera] (GB:CAN77855.1) | chr3:19901399-19903382 FORWARD
A_46_P214584	CN727324	AT2G21270.2	35	0.552115	3.78778e-09	| Symbols: | ubiquitin fusion degradation UFD1 family protein | chr2:9114700-9117342 FORWARD
A_46_P215214	TC76658	AT2G21510.1	35	0.552173	3.77081e-09	| Symbols: | DNAJ heat shock N-terminal domain-containing protein | chr2:9217735-9220138 REVERSE
A_46_P141119	TC83784	AT5G42800.1	33	0.553266	3.46213e-09	| Symbols: TT3, M318, DFR | DFR (DIHYDROFLAVONOL 4-REDUCTASE); dihydrokaempferol 4-reductase | chr5:17181369-17183146 REVERSE
A_46_P029451	EV126619	AT3G51160.1	33	0.554645	3.10747e-09	| Symbols: MUR_1, GMD2, MUR1 | MUR1 (MURUS 1) | chr3:19017989-19019406 REVERSE
A_46_P116374	TC95578	AT1G05260.1	33	0.554765	3.07816e-09	| Symbols: RCI3A, RCI3 | RCI3 (RARE COLD INDUCIBLE GENE 3); peroxidase | chr1:1529766-1531438 FORWARD
A_46_P331550	TC86069	AT1G23330.1	33	0.556187	2.75182e-09	| Symbols: | similar to unknown protein [Arabidopsis thaliana] (TAIR:AT1G10740.1); similar to Os05g0408300 [Oryza sativa (japonica cultivar-group)] (GB:NP_001055523.1); similar to unnamed protein product [Vitis vinifera] (GB:CAO42648.1); contains domain SSF53474 (SSF53474); contains domain G3DSA:3.40.50.1820 (G3DSA:3.40.50.1820) | chr1:8279577-8281880 REVERSE
A_46_P311075	TC68850	AT5G27640.1	35	0.557251	2.52964e-09	| Symbols: EIF3B, ATEIF3B-1, EIF3B-1, ATTIF3B1, TIF3B1 | TIF3B1 (EUKARYOTIC TRANSLATION INITIATION FACTOR 3B); nucleic acid binding / translation initiation factor | chr5:9781013-9785291 REVERSE
A_46_P351955	TC97531	No TAIR Hit	33	0.558836	2.23009e-09
A_46_P071331	TC79841	AT1G12244.1	35	0.55926	2.15597e-09	| Symbols: | DNA binding / hydrolase, acting on ester bonds / nuclease/ nucleic acid binding / recombinase | chr1:4157652-4159044 FORWARD
A_46_P165119	TC76658	AT2G21510.1	35	0.559329	2.14422e-09	| Symbols: | DNAJ heat shock N-terminal domain-containing protein | chr2:9217735-9220138 REVERSE
A_46_P382288	TC109956	AT3G54950.1	33	0.559482	2.11811e-09	| Symbols: PLP7, PLA IIIA | PLA IIIA/PLP7 (Patatin-like protein 7) | chr3:20369873-20372210 REVERSE
A_46_P316755	TC74400	AT1G28680.1	33	0.561077	1.86417e-09	| Symbols: | transferase family protein | chr1:10078175-10080015 FORWARD
A_46_P369010	TC104851	AT1G24400.1	33	0.563474	1.5367e-09	| Symbols: AATL2, LHT2 | LHT2 (LYSINE HISTIDINE TRANSPORTER 2); amino acid transmembrane transporter | chr1:8651396-8653817 REVERSE
A_46_P248314	TC94879	AT2G22425.1	35	0.563646	1.51544e-09	| Symbols: | signal peptidase | chr2:9522016-9522615 FORWARD
A_46_P072106	TC80689	AT1G11440.1	33	0.564261	1.44168e-09	| Symbols: | similar to glycine-rich protein [Arabidopsis thaliana] (TAIR:AT3G29075.1); similar to hypothetical protein [Vitis vinifera] (GB:CAN76854.1) | chr1:3849360-3850662 FORWARD
A_46_P090771	EE543029	AT3G54620.1	33	0.564303	1.43676e-09	| Symbols: ATBZIP25, BZO2H4 | ATBZIP25/BZO2H4 (ARABIDOPSIS THALIANA BASIC LEUCINE ZIPPER 25); protein heterodimerization/ transcription factor | chr3:20228875-20231388 REVERSE
A_46_P181424	TC103825	AT3G59770.1	35	0.565	1.35774e-09	| Symbols: SAC9 | SAC9 (suppressor of actin 9) | chr3:22090010-22097126 REVERSE
A_46_P275013	EE470409	AT2G21100.1	35	0.565067	1.35028e-09	| Symbols: | disease resistance-responsive protein-related / dirigent protein-related | chr2:9055212-9056485 REVERSE
A_46_P168879	TC74910	AT4G10610.1	33	0.56554	1.29927e-09	| Symbols: CID12, ATRBP37, RBP37 | RBP37 (RNA-BINDING PROTEIN 37); RNA binding | chr4:6557233-6559483 FORWARD
A_46_P143279	TA23506_3708	AT2G22170.1	35	0.567502	1.10677e-09	| Symbols: | lipid-associated family protein | chr2:9433929-9434897 REVERSE
A_46_P378293	TC108351	No TAIR Hit	33	0.568698	1.00314e-09
A_46_P088086	TC105727	No TAIR Hit	33	0.569175	9.64465e-10
A_46_P214834	TC88858	AT3G54630.1	33	0.569626	9.29185e-10	| Symbols: | similar to kinetochore protein [Capsella rubella] (GB:BAF63163.1); similar to kinetochore protein [Olimarabidopsis pumila] (GB:BAF63394.1); similar to kinetochore protein [Olimarabidopsis pumila] (GB:BAF63395.1); contains InterPro domain HEC/Ndc80p (InterPro:IPR005550) | chr3:20232075-20234006 REVERSE
A_46_P309675	TC67215	AT1G26630.1	33	0.571342	8.06117e-10	| Symbols: FBR12 | FBR12 (FUMONISIN B1-RESISTANT12); translation initiation factor | chr1:9205823-9207370 FORWARD
A_46_P223619	TC81599	AT3G61980.1	35	0.572864	7.10128e-10	| Symbols: | serine protease inhibitor, Kazal-type family protein | chr3:22967114-22967858 REVERSE
A_46_P162979	TC94242	No TAIR Hit	33	0.573229	6.88773e-10
A_46_P019516	EV112798	AT4G11820.1	33	0.574076	6.41634e-10	| Symbols: HMGS, EMB2778, MVA1 | MVA1 (HYDROXYMETHYLGLUTARYL-COA SYNTHASE); acetyl-CoA C-acetyltransferase/ hydroxymethylglutaryl-CoA synthase | chr4:7108909-7112474 REVERSE
A_46_P079246	TC77996	AT2G25690.1	35	0.574476	6.20427e-10	| Symbols: | senescence-associated protein-related | chr2:10947225-10949333 REVERSE
A_46_P070436	EE473234	AT2G21100.1	35	0.574689	6.09435e-10	| Symbols: | disease resistance-responsive protein-related / dirigent protein-related | chr2:9055212-9056485 REVERSE
A_46_P295078	TC88974	AT1G27760.2	33	0.577759	4.70248e-10	| Symbols: | interferon-related developmental regulator family protein / IFRD protein family | chr1:9668588-9671597 FORWARD
A_46_P104629	TC89394	AT5G45710.2	33	0.578974	4.24079e-10	| Symbols: HSFA4C, RHA1, AT-HSFA4C | AT-HSFA4C (Arabidopsis thaliana heat shock transcription factor A4C); DNA binding / transcription factor | chr5:18558096-18560090 FORWARD
A_46_P334785	TC88168	AT1G15950.1	35	0.580063	3.86408e-10	| Symbols: IRX4, ATCCR1, CCR1 | CCR1 (CINNAMOYL COA REDUCTASE 1) | chr1:5478748-5482174 FORWARD
A_46_P333580	TC87445	AT2G22430.1	35	0.580354	3.76924e-10	| Symbols: ATHB6 | ATHB6 (ARABIDOPSIS THALIANA HOMEOBOX PROTEIN 6); transcription factor | chr2:9533175-9534910 REVERSE
A_46_P319750	TC77120	AT3G53650.1	33	0.580671	3.66831e-10	| Symbols: | histone H2B, putative | chr3:19900336-19900752 FORWARD
A_46_P222224	CN828232	AT5G05270.1	33	0.581026	3.55828e-10	| Symbols: | chalcone-flavanone isomerase family protein | chr5:1563321-1565008 FORWARD
A_46_P024261	TC83784	AT5G42800.1	33	0.58436	2.66845e-10	| Symbols: TT3, M318, DFR | DFR (DIHYDROFLAVONOL 4-REDUCTASE); dihydrokaempferol 4-reductase | chr5:17181369-17183146 REVERSE
A_46_P252754	TC95091	AT1G23290.1	33	0.584594	2.61461e-10	| Symbols: RPL27AB, RPL27A | RPL27A (RIBOSOMAL PROTEIN L27A); structural constituent of ribosome | chr1:8262973-8263576 FORWARD
A_46_P326415	TC82554	AT3G58640.1	35	0.584774	2.57411e-10	| Symbols: | protein kinase family protein | chr3:21697720-21704808 REVERSE
A_46_P142904	TC71117	AT1G27310.1	33	0.585142	2.49293e-10	| Symbols: NTF2A | NTF2A (NUCLEAR TRANSPORT FACTOR 2A); Ran GTPase binding / protein transporter | chr1:9484303-9485883 REVERSE
A_46_P036031	TC80384	AT3G62120.1	35	0.585437	2.42982e-10	| Symbols: | tRNA synthetase class II (G, H, P and S) family protein | chr3:23012005-23015296 REVERSE
A_46_P110169	TC64537	AT3G52930.1	33	0.585623	2.39076e-10	| Symbols: | fructose-bisphosphate aldolase, putative | chr3:19637726-19640051 REVERSE
A_46_P125159	TC78284	AT3G06070.1	33	0.58587	2.33976e-10	| Symbols: | similar to unknown protein [Arabidopsis thaliana] (TAIR:AT5G19190.1); similar to unnamed protein product [Vitis vinifera] (GB:CAO71112.1) | chr3:1831063-1831929 REVERSE
A_46_P152379	TA26387_3708	AT3G52090.1	33	0.586662	2.18334e-10	| Symbols: ATRPB13.6 | ATRPB13.6 (Arabidopsis thaliana RNA polymerase II 13.6 kDa subunit); DNA binding / DNA-directed RNA polymerase | chr3:19328831-19330058 REVERSE
A_46_P164444	TC72600	No TAIR Hit	33	0.587258	2.0722e-10
A_46_P095411	TC85006	AT3G56050.1	33	0.589248	1.73953e-10	| Symbols: | protein kinase family protein | chr3:20808934-20811922 REVERSE
A_46_P339995	TC91345	AT1G28395.3	33	0.590721	1.52693e-10	| Symbols: | similar to unknown protein [Arabidopsis thaliana] (TAIR:AT2G33847.2); similar to unnamed protein product [Vitis vinifera] (GB:CAO39903.1) | chr1:9969428-9971504 REVERSE
A_46_P170864	TC84984	AT3G59520.1	35	0.591194	1.46414e-10	| Symbols: | rhomboid family protein | chr3:22002803-22004240 FORWARD
A_46_P328300	TC83920	AT3G52120.1	33	0.591657	1.40512e-10	| Symbols: | SWAP (Suppressor-of-White-APricot)/surp domain-containing protein / D111/G-patch domain-containing protein | chr3:19339689-19342948 FORWARD
A_46_P312735	TC70574	AT2G21410.1	35	0.592458	1.30835e-10	| Symbols: VHA-A2 | VHA-A2 (VACUOLAR PROTON ATPASE A2); ATPase | chr2:9169700-9175532 FORWARD
A_46_P142899	TC71117	AT1G27310.1	33	0.598195	7.80145e-11	| Symbols: NTF2A | NTF2A (NUCLEAR TRANSPORT FACTOR 2A); Ran GTPase binding / protein transporter | chr1:9484303-9485883 REVERSE
A_46_P369355	TC104985	AT1G13740.1	35	0.598937	7.29122e-11	| Symbols: | similar to unknown protein [Arabidopsis thaliana] (TAIR:AT1G69260.1); similar to unnamed protein product [Vitis vinifera] (GB:CAO41856.1); contains InterPro domain Protein of unknown function DUF1675 (InterPro:IPR012463) | chr1:4713671-4715404 FORWARD
A_46_P150219	TC79641	AT3G57020.1	33	0.600076	6.5705e-11	| Symbols: | strictosidine synthase family protein | chr3:21109294-21111339 REVERSE
A_46_P001756	TC89339	AT3G19490.1	33	0.601651	5.68518e-11	| Symbols: NHD1, ATNHD1 | ATNHD1 (Arabidopsis thaliana Na/H antiporter 1); sodium:hydrogen antiporter | chr3:6754621-6758267 REVERSE
A_46_P020782	TC70807	AT1G61720.1	33	0.603106	4.97043e-11	| Symbols: BAN | BAN (BANYULS) | chr1:22794833-22796465 REVERSE
A_46_P194834	CD822208	AT2G25690.1	67	0.60418	4.49921e-11	| Symbols: | senescence-associated protein-related | chr2:10947225-10949333 REVERSE
A_46_P317985	TC75516	AT3G52510.1	33	0.605291	4.05739e-11	| Symbols: | F-box family protein-related | chr3:19480630-19481163 REVERSE
A_46_P327495	TC83362	AT1G24450.1	33	0.606669	3.56683e-11	| Symbols: NFD2 | NFD2 (NUCLEAR FUSION DEFECTIVE 2); RNA binding / ribonuclease III | chr1:8664141-8665277 FORWARD
A_46_P337600	TC89944	AT1G06550.1	33	0.607661	3.24953e-11	| Symbols: | enoyl-CoA hydratase/isomerase family protein | chr1:2003626-2007189 REVERSE
A_46_P273478	EE468019	AT2G20670.1	67	0.607948	3.16294e-11	| Symbols: | similar to unknown protein [Arabidopsis thaliana] (TAIR:AT4G32480.1); similar to unnamed protein product [Vitis vinifera] (GB:CAO69754.1); contains InterPro domain Protein of unknown function DUF506, plant (InterPro:IPR006502) | chr2:8918941-8920615 REVERSE
A_46_P051641	TC105656	AT1G02920.1	33	0.609077	2.84358e-11	| Symbols: GST11, ATGSTF8, GSTF7, ATGSTF7 | ATGSTF7 (GLUTATHIONE S-TRANSFERASE 11); glutathione transferase | chr1:658657-659771 REVERSE
A_46_P070861	TC105712	AT5G01450.1	33	0.611023	2.36428e-11	| Symbols: | protein binding / zinc ion binding | chr5:183327-186447 REVERSE
A_46_P169904	TA32025_3708	AT5G21105.1	33	0.614358	1.71818e-11	| Symbols: | L-ascorbate oxidase/ copper ion binding | chr5:7172752-7177844 FORWARD
A_46_P144089	TC76669	AT2G22080.1	35	0.619987	9.93891e-12	| Symbols: | unknown protein | chr2:9393596-9395263 FORWARD
A_46_P198159	CD825742	AT1G11910.1	67	0.620103	9.82661e-12	| Symbols: | aspartyl protease family protein | chr1:4016782-4020981 REVERSE
A_46_P180749	TC77738	AT3G56240.1	67	0.621503	8.56072e-12	| Symbols: CCH | CCH (COPPER CHAPERONE) | chr3:20874236-20875523 REVERSE
A_46_P027641	TC93696	AT5G21105.1	33	0.621807	8.30758e-12	| Symbols: | L-ascorbate oxidase/ copper ion binding | chr5:7172752-7177844 FORWARD
A_46_P165549	TC70469	AT1G61350.1	33	0.623401	7.09282e-12	| Symbols: | armadillo/beta-catenin repeat family protein | chr1:22637547-22639559 FORWARD
A_46_P010366	TC71953	AT2G20860.1	35	0.623406	7.08936e-12	| Symbols: LIP1 | LIP1 (LIPOIC ACID SYNTHASE 1); lipoic acid synthase | chr2:8986660-8988307 FORWARD
A_46_P143999	TA23720_3708	AT2G21160.1	67	0.624937	6.08622e-12	| Symbols: | translocon-associated protein alpha (TRAP alpha) family protein | chr2:9075399-9077512 FORWARD
A_46_P141694	TC64884	AT3G52880.1	33	0.625005	6.04462e-12	| Symbols: ATMDAR1 | ATMDAR1 (MONODEHYDROASCORBATE REDUCTASE 1); monodehydroascorbate reductase (NADH) | chr3:19612190-19615432 REVERSE
A_46_P165129	TC68242	AT2G21500.2	67	0.626694	5.10275e-12	| Symbols: | protein binding / zinc ion binding | chr2:9214749-9217311 REVERSE
A_46_P316920	TC74531	AT3G53990.2	33	0.639476	1.36887e-12	| Symbols: | universal stress protein (USP) family protein | chr3:20000315-20002084 REVERSE
A_46_P011021	TC79928	No TAIR Hit	33	0.639689	1.33845e-12
A_46_P015926	TC67587	AT5G05270.1	33	0.640574	1.21895e-12	| Symbols: | chalcone-flavanone isomerase family protein | chr5:1563321-1565008 FORWARD
A_46_P332750	TC86903	AT1G30840.1	33	0.640722	1.20002e-12	| Symbols: ATPUP4 | ATPUP4 (Arabidopsis thaliana purine permease 4); purine transmembrane transporter | chr1:10974428-10976017 FORWARD
A_46_P068611	EE471895	AT2G47895.1	33	0.640837	1.18556e-12	| Symbols: | other RNA | chr2:19617543-19618032 FORWARD
A_46_P335830	TC88917	AT5G05270.1	33	0.644225	8.26346e-13	| Symbols: | chalcone-flavanone isomerase family protein | chr5:1563321-1565008 FORWARD
A_46_P003006	TC63468	AT2G30490.1	67	0.645651	7.08904e-13	| Symbols: ATC4H, C4H, CYP73A5 | ATC4H/C4H/CYP73A5 (CINNAMATE 4-HYDROXYLASE, CINNAMATE-4-HYDROXYLASE); trans-cinnamate 4-monooxygenase | chr2:13000740-13002847 REVERSE
A_46_P013501	TC64034	AT3G56860.1	67	0.647095	6.06463e-13	| Symbols: UBA2A | UBA2A; RNA binding | chr3:21059868-21063216 REVERSE
A_46_P063791	TC75084	AT3G53850.1	33	0.648114	5.42973e-13	| Symbols: | Identical to UPF0497 membrane protein At3g53850 [Arabidopsis Thaliana] (GB:Q945M8;GB:Q9M341); similar to integral membrane protein, putative [Arabidopsis thaliana] (TAIR:AT5G02060.1); similar to unnamed protein product [Vitis vinifera] (GB:CAO15702.1); contains InterPro domain Protein of unknown function DUF588 (InterPro:IPR006702) | chr3:19959109-19960266 REVERSE
A_46_P307506	TC63966	AT2G30490.1	67	0.649125	4.86319e-13	| Symbols: ATC4H, C4H, CYP73A5 | ATC4H/C4H/CYP73A5 (CINNAMATE 4-HYDROXYLASE, CINNAMATE-4-HYDROXYLASE); trans-cinnamate 4-monooxygenase | chr2:13000740-13002847 REVERSE
A_46_P067206	TC65437	AT2G21100.1	67	0.651828	3.61543e-13	| Symbols: | disease resistance-responsive protein-related / dirigent protein-related | chr2:9055212-9056485 REVERSE
A_46_P327545	TC83380	AT1G27170.1	33	0.652821	3.23954e-13	| Symbols: | ATP binding / protein binding / transmembrane receptor | chr1:9434546-9439404 FORWARD
A_46_P018286	TC86400	No TAIR Hit	33	0.654793	2.60243e-13
A_46_P006031	TC65899	AT3G51840.1	33	0.658244	1.76678e-13	| Symbols: ATSCX, ATG6, ACX4 | ACX4 (ACYL-COA OXIDASE 4); oxidoreductase | chr3:19236337-19240140 REVERSE
A_46_P381588	TC109676	AT3G41768.1	35	0.659982	1.4509e-13	| Symbols: | rRNA | chr3:14208663-14210470 FORWARD
A_46_P093546	TC93664	AT1G59560.1	35	0.661241	1.25686e-13	| Symbols: ZCF61 | ZCF61; protein binding / zinc ion binding | chr1:21885264-21887457 FORWARD
A_46_P270278	TC88917	AT5G05270.1	33	0.66717	6.33585e-14	| Symbols: | chalcone-flavanone isomerase family protein | chr5:1563321-1565008 FORWARD
A_46_P188254	CD813476	AT3G56130.2	33	0.671101	3.98806e-14	| Symbols: | biotin/lipoyl attachment domain-containing protein | chr3:20837637-20840249 FORWARD
A_46_P324240	TC80874	AT3G56240.1	67	0.678089	1.72091e-14	| Symbols: CCH | CCH (COPPER CHAPERONE) | chr3:20874236-20875523 REVERSE
A_46_P076101	TC63469	AT2G30490.1	67	0.693835	2.37391e-15	| Symbols: ATC4H, C4H, CYP73A5 | ATC4H/C4H/CYP73A5 (CINNAMATE 4-HYDROXYLASE, CINNAMATE-4-HYDROXYLASE); trans-cinnamate 4-monooxygenase | chr2:13000740-13002847 REVERSE
A_46_P067966	TC69100	AT5G39130.1	67	0.695452	1.92286e-15	| Symbols: | germin-like protein, putative | chr5:15682730-15683672 REVERSE
A_46_P209409	TC91250	AT2G22125.1	67	0.706626	4.31519e-16	| Symbols: | binding | chr2:9413343-9421598 FORWARD
A_46_P344335	TC93748	AT3G51240.1	33	0.724406	3.44679e-17	| Symbols: TT6, F3'H, F3H | F3H (TRANSPARENT TESTA 6); naringenin 3-dioxygenase | chr3:19036243-19037918 FORWARD
A_46_P145544	TC65983	AT3G51240.1	33	0.724897	3.20538e-17	| Symbols: TT6, F3'H, F3H | F3H (TRANSPARENT TESTA 6); naringenin 3-dioxygenase | chr3:19036243-19037918 FORWARD
A_46_P012096	TC65983	AT3G51240.1	33	0.733533	8.7131e-18	| Symbols: TT6, F3'H, F3H | F3H (TRANSPARENT TESTA 6); naringenin 3-dioxygenase | chr3:19036243-19037918 FORWARD
A_46_P006961	TC85640	AT5G17220.1	67	0.806764	1.15889e-23	| Symbols: GST26, TT19, ATGSTF12 | ATGSTF12 (GLUTATHIONE S-TRANSFERASE 26); glutathione transferase | chr5:5658462-5659388 FORWARD
