# Supplementary material for: A systems genomics and genetics approach to identify the genetic regulatory network for lignin content in Brassica napus seeds
Source: Front Plant Sci. 2024 Jun 5;15:1393621. doi: 10.3389/fpls.2024.1393621 (PMC11188405; doi:10.3389/fpls.2024.1393621)
Supplement: Supplementary Table 3 — eQTLs overlapping with pQTLs identified from the fibre related network on A09. cis and trans, eQTL defined by B. napus cv. Darmor-bzh reference genome. cis*, cis-eQTL defined by the DH12075 reference genome. [file Table_3.xlsx]

## Sheet: Table S3
Table S3. eQTLs overlapping with pQTLs identified from the fibre related network on A09. cis and trans, eQTL defined by B. napus cv. Darmor-bzh reference genome. cis*, cis-eQTL defined by the DH12075 reference genome
Probe ID	Probe Chr	Probe Start	Probe End	eQTL Marker	eQTL Chromosme	eQTL Position (cM)	eQTL Position (bp)	eQTL LOD Score	eQTL R2 (%)	eQTL (cis or trans)
A_46_P001426	chrA09	30128491	30128550	BnN9p34992197	A09	154.5	29713336	42.1681	0.38505	cis
A_46_P001461	chrA09	9161605	9161546	BnN9p25335523	A09	134.9	21270411	26.3482	0.31365	trans
A_46_P001756	chrA03	15854473	15854532	BnN9p27495421	A09	143.5	BnchrAnn_random	18.6717	0.2228	trans
A_46_P003006	chrA04	14259921	14259862	BnN9p27495421	A09	143.5	BnchrAnn_random	5.4346	0.07275	trans
A_46_P003056	chrA09	26016867	26016808	BnN9p30306145	A09	145.9	25454638	31.0495	0.34235	cis
A_46_P004986	chrA09	29298098	29298039	BnN9p34420779	A09	154.1	29185689	38.5776	0.41685	cis
A_46_P006031	chrA09	24026160	24026101	BnN9p27495421	A09	143.5	BnchrAnn_random	41.2554	0.38845	cis*
A_46_P006061	chrC07	23936004	23936063	BnN9p25679946	A09	135.7	21623034	22.9355	0.29025	trans
A_46_P006336	NA	NA	NA	BnN9p14682425	A09	131.2	12990822	9.7222	0.154	NA
A_46_P006961	chrA02	1532090	1532149	BnN9p27495421	A09	143.5	BnchrAnn_random	11.1086	0.10825	trans
A_46_P008276	chrA09	16275014	16274955	BnN9p14682425	A09	131.2	12990822	41.449	0.4049	cis
A_46_P008796	chrA09	24799306	24799247	BnN9p26823882	A09	142	22423719	13.0739	0.1635	cis
A_46_P009211	chrA10	15852615	15852674	BnN9p14682425	A09	131.2	12990822	8.4455	0.123	trans
A_46_P009241	chrC05	163916	163857	BnN9p32817315	A09	151.6	27779148	7.3358	0.0936	trans
A_46_P009246	chrA02	11158830	11158771	BnN9p36169883	A09	157.3	30795923	9.3246	0.1142	trans
A_46_P009376	chrA06	10592489	10592430	BnN9p34420779	A09	154.1	29185689	6.9787	0.1136	trans
A_46_P009681	NA	NA	NA	BnN9p33307742	A09	152.9	28229776	42.5174	0.3785	NA
A_46_P009681	NA	NA	NA	BnN9p33307742	A09	152.9	28229776	42.5174	0.3785	NA
A_46_P010271	chrC09	22018256	22018197	BnN9p14682425	A09	131.2	12990822	13.2408	0.1402	trans
A_46_P010366	chrA09	30141777	30141718	BnN9p34992197	A09	154.5	29713336	38.35	0.2871	cis
A_46_P011021	chrC08	34940395	34940336	BnN9p26823882	A09	141	22423719	6.7401	0.07185	trans
A_46_P011196	chrA06	15404284	15404343	BnN9p36169883	A09	157.3	30795923	12.3611	0.1548	trans
A_46_P012096	chrA09	23689826	23689882	BnN9p26355119	A09	139.8	22264185	12.3814	0.1441	cis
A_46_P013081	NA	NA	NA	BnN9p33307742	A09	152.9	28229776	4.9176	0.0643	NA
A_46_P013181	chrA03	13709416	13709475	BnN9p37159171	A09	159.4	31291367	6.2168	0.09135	trans
A_46_P013501	chrA09	26234439	26234380	BnN9p31562739	A09	148	26660856	13.7574	0.18365	cis
A_46_P014746	NA	NA	NA	BnN9p36169883	A09	157.3	30795923	14.4538	0.1474	NA
A_46_P014746	NA	NA	NA	BnN9p36169883	A09	157.3	30795923	14.4538	0.1474	NA
A_46_P014746	NA	NA	NA	BnN9p36169883	A09	157.3	30795923	14.4538	0.1474	NA
A_46_P015236	chrA04	3556449	3556508	BnN9p26355119	A09	139.8	22264185	12.0224	0.1873	trans
A_46_P015621	chrAnn_random	1487927	1487868	BnN9p25335523	A09	134.9	21270411	10.9673	0.17115	trans
A_46_P016726	chrC06_random	3312461	3312402	BnN9p36169883	A09	157.3	30795923	7.0233	0.08355	trans
A_46_P017386	chrA10	11871096	11871037	BnN9p36169883	A09	157.3	30795923	10.9491	0.104	trans
A_46_P018286	chrA09_random	2951869	2951928	BnN9p28841041	A09	144.3	24170242	32.2512	0.37315	cis
A_46_P018286	chrA09_random	2951869	2951928	BnN9p32326702	A09	150.4	27339782	13.0121	0.2262	cis
A_46_P018961	chrA07	9549937	9549896	BnN9p32817315	A09	151.6	27779148	9.6589	0.0912	trans
A_46_P019516	NA			BnN13p16057699	A09	134.5	BnchrCnn_random	8.233	0.0926	NA
A_46_P020782	chrA01_random	1631103	1631044	BnN9p14682425	A09	131.2	12990822	10.713	0.17395	trans
A_46_P020836	chrA09	25982863	25982922	BnN9p30306145	A09	145.9	25454638	8.5532	0.13345	cis
A_46_P022341	chrA09	13162777	13162718	BnN9p25679946	A09	135.7	21623034	11.6703	0.19035	trans
A_46_P022756	chrA08	1000388	1000329	BnN9p36096719	A09	156.9	30730820	10.171	0.12625	trans
A_46_P024041	chrA09	29911733	29911674	BnN9p36169883	A09	157.3	30795923	14.3587	0.14415	cis
A_46_P024071	chrA09	21588639	21588579	BnN9p25335523	A09	134.9	21270411	19.5671	0.254	cis
A_46_P025521	chrAnn_random	33800233	33800292	BnN9p25797589	A09	136.1	21747322	11.0581	0.1119	trans
A_46_P025561	chrA09	13249957	13250016	BnN9p14682425	A09	131.2	12990822	31.0461	0.3254	cis
A_46_P025886	chrC05	16657357	16657298	BnN9p14682425	A09	131.2	12990822	30.1541	0.36275	trans
A_46_P026796	chrA09	15414918	15414858	BnN9p14682425	A09	131.2	12990822	18.0924	0.2703	cis
A_46_P027301	chrA09	23473180	23473121	BnN9p27491742	A09	143.1	BnchrAnn_random	11.4003	0.14355	cis*
A_46_P027641	chrA10	11511542	11511483	BnN9p14682425	A09	131.2	12990822	21.0595	0.2353	trans
A_46_P028646	chrC05	6281794	6281740	BnN9p36169883	A09	157.3	30795923	12.0568	0.1656	trans
A_46_P028976	NA	NA	NA	BnN9p10197711	A09	133	16022407	41.2151	0.4093	NA
A_46_P029271	chrC01	11036107	11036166	BnN9p36169883	A09	157.3	30795923	9.0976	0.11315	trans
A_46_P029451	chrA09	23658866	23658807	BnN9p27495421	A09	143.5	BnchrAnn_random	32.6869	0.36255	cis*
A_46_P029696	chrC05	16031432	16031373	BnN9p36169883	A09	157.3	30795923	11.1709	0.17535	trans
A_46_P031256	chrA02	13079526	13079585	BnN9p36169883	A09	157.3	30795923	11.8166	0.14965	trans
A_46_P032251	chrC03	34846342	34846401	BnN9p36169883	A09	157.3	30795923	6.7	0.09075	trans
A_46_P033662	chrA01_random	2457754	2457696	BnN9p33307742	A09	152.9	28229776	19.4507	0.23575	trans
A_46_P034806	chrCnn_random	56311150	56311091	BnN9p14682425	A09	131.2	12990822	13.3778	0.16605	trans
A_46_P035261	chrC03	56251499	56251440	BnN9p32817315	A09	151.6	27779148	7.2391	0.0894	trans
A_46_P036031	chrA09	28096172	28096113	BnN9p32817315	A09	151.6	27779148	17.8333	0.23345	cis
A_46_P036221	chrA04	4245310	4245251	BnN9p28841041	A09	144.3	24170242	19.3849	0.297	trans
A_46_P036221	chrA04	4245310	4245251	BnN9p32326702	A09	150.4	27339782	10.3255	0.1946	trans
A_46_P036676	chrCnn_random	36012325	36012266	BnN9p36169883	A09	157.3	30795923	8.1731	0.09625	trans
A_46_P037521	NA	NA	NA	BnN9p36169883	A09	157.3	30795923	5.8957	0.04975	NA
A_46_P037636	chrA09	24400811	24400870	BnN9p27495421	A09	143.5	BnchrAnn_random	10.0092	0.1489	cis*
A_46_P037786	chrC09	18492040	18491981	BnN9p30306145	A09	145.9	25454638	26.9442	0.28375	trans
A_46_P038831	chrC01	2220705	2220646	BnN9p36169883	A09	157.3	30795923	6.7471	0.0963	trans
A_46_P039861	chrC02	21442781	21442840	BnN9p36169883	A09	157.3	30795923	11.5286	0.15555	trans
A_46_P040291	chrA09	23033137	23033078	BnN9p36169883	A09	157.3	30795923	11.4818	0.14335	trans
A_46_P040316	chrA09	14487993	14487934	BnN9p36169883	A09	157.3	30795923	6.8002	0.10415	trans
A_46_P041101	chrA09	29266400	29266458	BnN9p34420779	A09	154.1	29185689	15.3944	0.17485	cis
A_46_P041686	chrA09	19526210	19526152	BnN9p10197711	A09	133	16022407	18.6556	0.1843	cis
A_46_P041691	chrA07	752767	752708	BnN9p36096719	A09	156.9	30730820	10.917	0.18705	trans
A_46_P041731	chrA07	17399124	17399183	BnN9p36169883	A09	157.3	30795923	5.8084	0.0803	trans
A_46_P041776	chrCnn_random	63072129	63072070	BnN9p36169883	A09	157.3	30795923	12.1209	0.1633	trans
A_46_P042261	chrC07	44595473	44595419	BnN9p36096719	A09	156.9	30730820	9.534	0.14615	trans
A_46_P042636	chrC04	22114882	22114823	BnN9p36169883	A09	157.3	30795923	6.3553	0.0811	trans
A_46_P042711	chrCnn_random	5118427	5118486	BnN9p36096719	A09	156.9	30730820	5.41	0.0837	trans
A_46_P043091	chrC09	11403693	11403634	BnN13p16057699	A09	134.5	BnchrCnn_random	7.1052	0.10985	trans
A_46_P044061	chrA09	30086242	30086282	BnN9p34992197	A09	154.5	29713336	7.8423	0.03915	cis
A_46_P045691	chrC03	53524759	53524700	BnN9p36169883	A09	157.3	30795923	5.6268	0.0806	trans
A_46_P045756	chrCnn_random	3024490	3024431	BnN9p36573079	A09	158.6	BnchrA09_random	6.9304	0.0931	trans
A_46_P045821	NA	NA	NA	BnN9p34992197	A09	154.5	29713336	8.912	0.1433	NA
A_46_P045821	NA	NA	NA	BnN9p34992197	A09	154.5	29713336	8.912	0.1433	NA
A_46_P046186	chrA03	21143184	21143125	BnN9p36169883	A09	157.3	30795923	12.4956	0.13965	trans
A_46_P046431	chrC05	32660924	32660983	BnN9p36169883	A09	157.3	30795923	8.2023	0.05035	trans
A_46_P046666	chrA10	734939	734998	BnN9p36169883	A09	157.3	30795923	5.1358	0.07335	trans
A_46_P046691	chrC03	1219705	1219646	BnN9p32326702	A09	150.4	27339782	5.778	0.07385	trans
A_46_P046891	chrC06	2106760	2106701	BnN9p32817315	A09	152.6	27779148	12.6709	0.19495	trans
A_46_P046916	chrC03	59127147	59127089	BnN9p36169883	A09	157.3	30795923	10.0791	0.1132	trans
A_46_P046976	chrA09	27480900	27480959	BnN9p34420779	A09	154.1	29185689	9.4828	0.1438	cis
A_46_P047521	chrA09	27163537	27163596	BnN9p32161397	A09	150	29966621	8.9196	0.1475	cis
A_46_P048066	chrA06	1813633	1813574	BnN9p36169883	A09	157.3	30795923	12.5895	0.16765	trans
A_46_P048176	chrC09	6396566	6396625	BnN9p36169883	A09	157.3	30795923	9.6983	0.1462	trans
A_46_P048216	chrA10	6527439	6527381	BnN9p36096719	A09	156.9	30730820	9.7141	0.1204	trans
A_46_P048266	chrA09	25141864	25141804	BnN9p27495421	A09	143.5	BnchrAnn_random	22.2226	0.2633	cis*
A_46_P048366	chrA03	20980864	20980923	BnN9p36169883	A09	157.3	30795923	10.38	0.16625	trans
A_46_P048776	chrA05	1279237	1279296	BnN9p36169883	A09	157.3	30795923	16.0024	0.19335	trans
A_46_P048956	chrA03	12455034	12454975	BnN9p36169883	A09	157.3	30795923	16.7854	0.1666	trans
A_46_P048961	chrA03	10632734	10632793	BnN9p36096719	A09	156.9	30730820	8.5533	0.09995	trans
A_46_P049311	chrA09	21787988	21788047	BnN9p25867929	A09	136.9	21826013	12.6386	0.18375	cis
A_46_P049831	chrC02	13930464	13930405	BnN9p36169883	A09	157.3	30795923	4.7997	0.08765	trans
A_46_P050021	chrA07	21092530	21092586	BnN9p27495421	A09	143.5	BnchrAnn_random	5.2833	0.069	trans
A_46_P050021	chrA07	21092530	21092586	BnN9p32817315	A09	151.6	27779148	4.7811	0.06325	trans
A_46_P050301	chrA01	3893603	3893544	BnN9p36169883	A09	157.3	30795923	14.6129	0.162	trans
A_46_P051641	chrA10	778656	778597	BnN9p25679946	A09	135.7	21623034	8.7926	0.1216	trans
A_46_P052946	chrA09_random	3489018	3489077	BnN9p34992197	A09	154.5	29713336	7.7027	0.1167	cis
A_46_P053401	chrA09	30306005	30306063	BnN9p35716954	A09	155.7	30361588	16.5564	0.1809	cis
A_46_P053591	chrC05	6352867	6352926	BnN9p36169883	A09	157.3	30795923	13.128	0.15865	trans
A_46_P054131	chrA09	27898966	27899025	BnN9p36169883	A09	157.3	30795923	14.9114	0.169	cis
A_46_P054721	chrC08	35009840	35009899	BnN9p35716954	A09	155.7	30361588	7.9163	0.14625	trans
A_46_P056191	chrA06	453087	453028	BnN9p36169883	A09	157.3	30795923	11.6597	0.1998	trans
A_46_P056571	chrA09	23731232	23731172	BnN9p27495421	A09	143.5	BnchrAnn_random	36.0205	0.34885	cis*
A_46_P057161	chrA10_random	1043459	1043514	BnN9p32326702	A09	150.4	27339782	6.4555	0.09425	trans
A_46_P057531	chrA03	9130784	9130843	BnN9p36096719	A09	156.9	30730820	11.3839	0.1381	trans
A_46_P057866	chrA09	22969476	22969535	BnN9p27491742	A09	143.1	BnchrAnn_random	13.1168	0.1911	cis*
A_46_P058116	chrA10	627322	627381	BnN9p36096719	A09	156.9	30730820	7.7824	0.0983	trans
A_46_P059306	chrA09	28521593	28521652	BnN9p14682425	A09	131.2	12990822	19.7354	0.21375	trans
A_46_P059851	chrA06	14652636	14652577	BnN9p36169883	A09	157.3	30795923	10.1873	0.1625	trans
A_46_P060681	chrA09	11428301	11428242	BnN9p26198959	A09	139.2	22128629	12.3737	0.18305	trans
A_46_P063791	chrA09_random	2913917	2913858	BnN9p28841041	A09	144.3	24170242	19.4956	0.1933	cis
A_46_P063791	chrA09_random	2913917	2913858	BnN9p32326702	A09	150.4	27339782	9.6985	0.1204	cis
A_46_P064656	chrA09	29791732	29791673	BnN9p34992197	A09	154.5	29713336	16.9959	0.27915	cis
A_46_P065361	chrC05	10856626	10856685	BnN9p36169883	A09	157.3	30795923	9.911	0.1476	trans
A_46_P065476	chrCnn_random	38536314	38536256	BnN9p36169883	A09	157.3	30795923	10.5712	0.09865	trans
A_46_P065656	chrA09	30490386	30490327	BnN9p36096719	A09	156.9	30730820	9.5626	0.17795	cis
A_46_P067206	chrA09	30094259	30094318	BnN9p34992197	A09	154.5	29713336	24.0446	0.3475	cis
A_46_P067646	chrCnn_random	12753365	12753306	BnN9p36169883	A09	157.3	30795923	10.9897	0.1224	trans
A_46_P067806	chrA03	14500906	14500965	BnN9p28841041	A09	144.3	24170242	4.6158	0.06085	trans
A_46_P067966	chrA02	22710271	22710212	BnN9p31562739	A09	148	26660856	11.8587	0.17025	trans
A_46_P067966	chrA02	22710271	22710212	BnN9p33603704	A09	153.3	28475632	9.6243	0.1457	trans
A_46_P068611	chrC04	48420095	48420036	BnN9p10197711	A09	132	16022407	13.0393	0.1692	trans
A_46_P070311	chrCnn_random	35098237	35098296	BnN9p25335523	A09	134.9	21270411	16.1083	0.2053	trans
A_46_P070436	NA	NA	NA	BnN9p34992197	A09	154.5	29713336	28.746	0.0907	NA
A_46_P070436	NA	NA	NA	BnN9p34992197	A09	154.5	29713336	28.746	0.0907	NA
A_46_P070876	chrC09	45951499	45951558	BnN9p36169883	A09	157.3	30795923	12.5753	0.16915	trans
A_46_P071106	chrC06	35498486	35498427	BnN9p32817315	A09	151.6	27779148	5.701	0.06845	trans
A_46_P071331	chrA09	31873302	31873264	BnN9p37607705	A09	166.7	35917738	36.6676	0.3942	trans
A_46_P071806	chrA07	9292778	9292837	BnN9p23728533	A09	134	19896878	21.5034	0.2775	trans
A_46_P072031	chrC03	48398836	48398895	BnN9p36096719	A09	156.9	30730820	10.4452	0.11495	trans
A_46_P072106	chrA09	23727778	23727719	BnN9p27495421	A09	143.5	BnchrAnn_random	20.3745	0.2324	cis*
A_46_P072341	chrC09	47019781	47019722	BnN9p27495421	A09	143.5	BnchrAnn_random	11.7768	0.1587	trans
A_46_P072946	chrA06	9737847	9737893	BnN9p34992197	A09	154.5	29713336	5.3419	0.06545	trans
A_46_P073191	chrA07	5290232	5290173	BnN9p36169883	A09	157.3	30795923	11.3968	0.1699	trans
A_46_P073206	chrC09	22858032	22857974	BnN9p36096719	A09	156.9	30730820	13.5186	0.1718	trans
A_46_P075596	chrA07	20814422	20814481	BnN9p32008041	A09	148.8	27063736	6.3487	0.1103	trans
A_46_P075596	chrA07	20814422	20814481	BnN9p36169883	A09	157.3	30795923	9.8418	0.15905	trans
A_46_P076101	chrC04	11675269	11675328	BnN9p36096719	A09	156.9	30730820	9.5052	0.1298	trans
A_46_P077466	chrC03	14491307	14491248	BnN9p36169883	A09	157.3	30795923	15.3394	0.16135	trans
A_46_P078271	chrC08	33033138	33033197	BnN9p34420779	A09	154.1	29185689	14.8487	0.1823	trans
A_46_P078536	chrC02	40332175	40332116	BnN9p36169883	A09	157.3	30795923	10.3908	0.1538	trans
A_46_P078731	chrA09	2501138	2501079	BnN9p36169883	A09	157.3	30795923	11.1059	0.1572	trans
A_46_P079291	chrA02	18573110	18573167	BnN9p14682425	A09	131.2	12990822	20.9739	0.2083	trans
A_46_P079641	NA	NA	NA	BnN9p36573079	A09	158.6	BnchrA09_random	7.6979	0.10435	NA
A_46_P079641	NA	NA	NA	BnN9p36573079	A09	158.6	BnchrA09_random	7.6979	0.10435	NA
A_46_P079986	chrAnn_random	14188991	14188932	BnN9p36169883	A09	157.3	30795923	17.3218	0.222	trans
A_46_P081136	chrA09	30317525	30317466	BnN9p34992197	A09	155.5	29713336	28.9856	0.2981	cis
A_46_P081436	chrC09	15074134	15074075	BnN9p36169883	A09	157.3	30795923	18.6439	0.21495	trans
A_46_P081541	chrA09	31577760	31577726	*sN12111a	A09	165.9	3.16582e+07	37.6189	0.4042	cis
A_46_P082061	chrA09	28312868	28312809	*pW145d	A09	163.2	3.16582e+07	12.6622	0.2	cis
A_46_P082631	chrA09	22263258	22263199	BnN9p36169883	A09	157.3	30795923	5.3071	0.1101	trans
A_46_P084066	NA	NA	NA	BnN9p26001801	A09	137.3	21931328	11.9625	0.2271	NA
A_46_P085666	chrA09	17243284	17243225	BnN9p14682425	A09	131.2	12990822	23.3864	0.3234	trans
A_46_P086076	chrA09	14030614	14030673	BnN9p14682425	A09	131.2	12990822	19.2295	0.1592	cis
A_46_P086156	chrC08	16816484	16816543	BnN9p36169883	A09	157.3	30795923	10.7739	0.1353	trans
A_46_P086491	chrC08	28130313	28130372	BnN9p32326702	A09	150.4	27339782	6.0782	0.0819	trans
A_46_P088086	chrA09	22495676	22495735	BnN9p28841041	A09	144.3	24170242	24.6628	0.2912	cis
A_46_P089116	NA	NA	NA	BnN9p25867929	A09	136.9	21826013	27.5736	0.29365	NA
A_46_P089926	chrA09	24827843	24827902	BnN9p28841041	A09	144.3	24170242	25.3696	0.25815	trans
A_46_P090026	chrA09	14701800	14701859	BnN9p14682425	A09	131.2	12990822	19.3914	0.25745	cis
A_46_P090771	chrA09	25244268	25244213	BnN9p29855688	A09	145.5	25104079	31.1737	0.24295	cis
A_46_P091056	chrA09	28591937	28591879	BnN9p32817315	A09	152.6	27779148	10.4629	0.1629	cis
A_46_P092696	chrA09	5937064	5937119	BnN9p36169883	A09	157.3	30795923	17.0667	0.2236	trans
A_46_P093176	chrC04	23550694	23550753	BnN9p14682425	A09	131.2	12990822	19.9466	0.2231	trans
A_46_P093546	NA	NA	NA	BnN9p33307742	A09	152.9	28229776	36.2795	0.3591	NA
A_46_P093546	NA	NA	NA	BnN9p33307742	A09	152.9	28229776	36.2795	0.3591	NA
A_46_P095166	chrA01	17711955	17711904	BnN9p36169883	A09	157.3	30795923	6.9327	0.07865	trans
A_46_P095411	chrC08	28155114	28155055	BnN9p30306145	A09	145.9	25454638	22.2578	0.29895	trans
A_46_P095691	chrC07	43072090	43072149	BnN9p32817315	A09	151.6	27779148	5.7706	0.0882	trans
A_46_P095901	chrC09	3057550	3057604	BnN9p36169883	A09	157.3	30795923	12.0332	0.1585	trans
A_46_P096067	chrA01	3820790	3820731	BnN9p28841041	A09	144.3	24170242	23.677	0.30795	trans
A_46_P097121	chrC02	2165828	2165769	BnN9p36573079	A09	158.6	BnchrA09_random	4.637	0.07245	trans
A_46_P098224	chrA08	16597055	16597114	BnN9p33603704	A09	153.3	28475632	13.157	0.2239	trans
A_46_P098844	chrC09	24735967	24736026	BnN9p14682425	A09	131.2	12990822	25.031	0.282	trans
A_46_P099074	chrC06	35302363	35302304	BnN9p36169883	A09	157.3	30795923	13.3716	0.1446	trans
A_46_P099549	chrAnn_random	40674159	40674218	BnN9p14682425	A09	131.2	12990822	27.2685	0.3196	trans
A_46_P099784	chrA09	27209944	27209885	BnN9p32817315	A09	151.6	27779148	26.972	0.33035	cis
A_46_P100884	chrA01	3384556	3384497	BnN9p36169883	A09	157.3	30795923	12.3351	0.164	trans
A_46_P101784	chrA04	17630038	17630002	BnN9p32470450	A09	150.8	27436116	21.6048	0.24615	trans
A_46_P102114	chrA10_random	182965	182906	BnN9p36573079	A09	158.6	BnchrA09_random	8.3287	0.08665	trans
A_46_P102204	chrA03	2811363	2811422	BnN9p36169883	A09	157.3	30795923	11.1933	0.12505	trans
A_46_P103249	chrA09	22822683	22822742	BnN9p34420779	A09	154.1	29185689	23.6263	0.2291	trans
A_46_P107544	chrA09	23916820	23916761	BnN9p31562739	A09	148	26660856	42.9389	0.38005	cis
A_46_P108009	chrA09	30014652	30014711	BnN9p34992197	A09	154.5	29713336	27.3016	0.3358	cis
A_46_P109549	chrA07	6744748	6744689	BnN9p36096719	A09	156.9	30730820	9.9192	0.143	trans
A_46_P110169	chrA09	24581678	24581619	BnN9p28841041	A09	144.3	24170242	33.355	0.35955	cis
A_46_P111799	chrA09	11572395	11572336	BnN9p14682425	A09	131.2	12990822	20.9042	0.2575	cis
A_46_P114099	chrC09	25422447	25422506	BnN9p14682425	A09	131.2	12990822	12.053	0.17235	trans
A_46_P114834	chrA01	11514394	11514453	BnN9p36169883	A09	157.3	30795923	14.6889	0.15555	trans
A_46_P116309	chrAnn_random	6857465	6857521	BnN9p36169883	A09	157.3	30795923	9.3124	0.1314	trans
A_46_P116374	NA	NA	NA	BnN9p25679946	A09	135.7	21623034	17.4346	0.20265	NA
A_46_P117034	chrA06	21200499	21200558	BnN9p36169883	A09	157.3	30795923	14.4834	0.1941	trans
A_46_P120784	chrC08	35358084	35358039	BnN9p36169883	A09	157.3	30795923	7.9892	0.083	trans
A_46_P122129	chrA09	18708511	18708452	BnN9p14682425	A09	131.2	12990822	22.2559	0.3112	trans
A_46_P122154	chrC03	22295241	22295300	BnN9p32008041	A09	148.8	27063736	5.5502	0.0938	trans
A_46_P122154	chrC03	22295241	22295300	BnN9p36096719	A09	156.9	30730820	9.7186	0.14825	trans
A_46_P122679	chrA01	26206	26265	BnN9p28204510	A09	143.9	23603952	4.7481	0.07555	trans
A_46_P125484	chrA09	21949333	21949392	BnN9p25867929	A09	136.9	21826013	22.4702	0.29505	cis
A_46_P125499	chrC05	874197	874253	BnN9p36096719	A09	156.9	30730820	11.5113	0.15315	trans
A_46_P128039	chrA09	9309730	9309789	BnN9p10197711	A09	133	16022407	23.784	0.31565	trans
A_46_P128209	chrA09_random	3344252	3344311	BnN9p33307742	A09	152.9	28229776	4.7838	0.0186	cis
A_46_P128280	chrC04	6349988	6350047	BnN9p27495421	A09	143.5	BnchrAnn_random	5.7371	0.04205	trans
A_46_P128280	chrC04	6349988	6350047	BnN9p36096719	A09	156.9	30730820	13.636	0.1191	trans
A_46_P128449	chrA07	9774424	9774483	BnN9p36096719	A09	156.9	30730820	19.5136	0.23775	trans
A_46_P128539	chrC02	8514240	8514299	BnN9p36169883	A09	157.3	30795923	17.0095	0.19545	trans
A_46_P128759	chrA05	20068548	20068607	BnN9p32817315	A09	151.6	27779148	5.1374	0.0839	trans
A_46_P129044	chrA03	7874730	7874671	BnN9p36096719	A09	156.9	30730820	16.5096	0.1876	trans
A_46_P129209	chrA09	17092201	17092142	BnN9p14682425	A09	131.2	12990822	13.7087	0.20735	trans
A_46_P129694	chrC09	44195564	44195505	BnN9p36169883	A09	157.3	30795923	12.2417	0.1707	trans
A_46_P129879	chrC06	35398201	35398260	BnN9p34992197	A09	154.5	29713336	6.0698	0.10565	trans
A_46_P130004	chrC03	36274557	36274610	BnN9p36169883	A09	157.3	30795923	7.9543	0.11755	trans
A_46_P130134	chrA09	3827410	3827469	BnN9p32817315	A09	151.6	27779148	9.0665	0.10785	trans
A_46_P130704	chrC02	2982479	2982538	BnN9p36169883	A09	157.3	30795923	17.507	0.19635	trans
A_46_P130729	chrA07	22125097	22125156	BnN9p36169883	A09	157.3	30795923	11.3116	0.12015	trans
A_46_P130774	chrA09	15238680	15238621	BnN9p14682425	A09	131.2	12990822	27.2289	0.34075	cis
A_46_P133764	chrA09	7100178	7100119	BnN9p14682425	A09	131.2	12990822	14.2981	0.19725	trans
A_46_P134269	chrA09	24921942	24922001	BnN9p30306145	A09	145.9	25454638	15.2327	0.24325	cis
A_46_P134849	chrC02	9145989	9146048	BnN9p36169883	A09	157.3	30795923	10.6216	0.18755	trans
A_46_P134854	chrA02	4954083	4954140	BnN9p33307742	A09	152.9	28229776	9.1149	0.14335	trans
A_46_P138604	chrA09	26198485	26198426	BnN9p31054476	A09	146.3	BnchrAnn_random	7.8325	0.11715	cis*
A_46_P139059	NA	NA	NA	BnN9p34992197	A09	154.5	29713336	11.2026	0.0415	NA
A_46_P139069	chrA09	30147644	30147585	BnN9p34992197	A09	154.5	29713336	12.5565	0.03085	cis
A_46_P141624	chrA02	24399520	24399579	BnN9p32817315	A09	151.6	27779148	7.1663	0.08585	trans
A_46_P141694	chrA09	24531324	24531265	BnN9p28841041	A09	144.3	24170242	43.7056	0.3768	cis
A_46_P141889	chrUnn_random	12553	12494	BnN9p36169883	A09	157.3	30795923	4.6199	0.05785	trans
A_46_P142654	chrA09	13862094	13862035	BnN9p14682425	A09	131.2	12990822	25.0433	0.34605	cis
A_46_P142899	chrA09	20971678	20971735	BnN9p10197711	A09	133	16022407	43.6476	0.4302	trans
A_46_P142904	chrA09	20971697	20971756	BnN9p10197711	A09	133	16022407	52.2493	0.46245	trans
A_46_P143279	chrA09	29759249	29759307	BnN9p34420779	A09	154.1	29185689	35.2101	0.4037	cis
A_46_P143284	chrA09	29759250	29759310	BnN9p34992197	A09	154.5	29713336	15.542	0.15255	cis
A_46_P143769	chrC09	46610084	46610025	BnN9p36096719	A09	156.9	30730820	4.7515	0.07065	trans
A_46_P143999	chrA09	30074769	30074710	BnN9p34992197	A09	154.5	29713336	31.2374	0.2899	cis
A_46_P144084	chrA09	29798771	29798714	BnN9p34992197	A09	154.5	29713336	12.1891	0.19025	cis
A_46_P144089	chrA09	29798675	29798616	BnN9p34992197	A09	154.5	29713336	28.0845	0.282	cis
A_46_P144789	chrA09	26130949	26131008	BnN9p30306145	A09	145.9	25454638	21.7153	0.2875	cis
A_46_P144794	chrA09	26131293	26131352	BnN9p31054476	A09	146.3	BnchrAnn_random	17.858	0.2454	cis
A_46_P144809	chrA03	8228200	8228259	BnN9p36096719	A09	156.9	30730820	8.8737	0.13085	trans
A_46_P145104	chrC08	28285450	28285391	BnN9p10197711	A09	132	16022407	5.8971	0.06975	trans
A_46_P145544	chrA09	23689218	23689277	BnN9p27495421	A09	143.5	BnchrAnn_random	15.0107	0.20565	cis*
A_46_P145854	chrCnn_random	61929880	61929939	BnN9p33307742	A09	152.9	28229776	4.8201	0.0476	trans
A_46_P146464	chrA09	29138758	29138813	BnN9p36096719	A09	156.9	30730820	15.9839	0.14345	cis
A_46_P146469	chrA09	29136252	29136311	BnN9p36096719	A09	156.9	30730820	21.9366	0.27	cis
A_46_P146474	chrA03	10974961	10975020	BnN9p32326702	A09	150.4	27339782	4.6135	0.06005	trans
A_46_P148069	chrA09_random	3539525	3539466	BnN9p33307742	A09	152.9	28229776	18.1678	0.258	cis
A_46_P148259	chrA09	26267219	26267278	BnN9p30306145	A09	145.9	25454638	11.3258	0.1568	cis
A_46_P149944	chrC03	13310492	13310550	BnN9p36169883	A09	157.3	30795923	8.0716	0.11075	trans
A_46_P149949	chrA03	9452934	9452993	BnN9p36169883	A09	157.3	30795923	5.2802	0.0816	trans
A_46_P150219	NA	NA	NA	BnN9p31054476	A09	146.3	BnchrAnn_random	19.8362	0.16555	NA
A_46_P150219	NA	NA	NA	BnN9p31054476	A09	146.3	BnchrAnn_random	19.8362	0.16555	NA
A_46_P150219	NA	NA	NA	BnN9p35716954	A09	156.7	30361588	4.6056	0.05535	NA
A_46_P150219	NA	NA	NA	BnN9p35716954	A09	156.7	30361588	4.6056	0.05535	NA
A_46_P150249	chrA02_random	181577	181636	BnN9p36169883	A09	157.3	30795923	11.3657	0.1276	trans
A_46_P150254	chrA02_random	153759	153818	BnN9p36096719	A09	156.9	30730820	13.6784	0.1844	trans
A_46_P152234	chrA09	25383317	25383376	BnN9p29855688	A09	145.5	25104079	22.1442	0.30555	cis
A_46_P152379	chrA09	24122079	24122020	BnN9p27495421	A09	143.5	BnchrAnn_random	15.3826	0.07515	cis*
A_46_P152724	chrAnn_random	14022898	14022957	BnN9p36445006	A09	158.2	BnchrA09_random	9.372	0.16145	trans
A_46_P153119	chrA07	13495569	13495628	BnN9p36096719	A09	156.9	30730820	7.118	0.08525	trans
A_46_P153549	chrAnn_random	32737773	32737832	BnN9p27495421	A09	143.5	BnchrAnn_random	13.963	0.19575	trans
A_46_P153774	chrA07	15255303	15255244	BnN9p29855688	A09	145.5	25104079	7.301	0.10075	trans
A_46_P155199	chrA03	9131022	9131081	BnN9p36096719	A09	156.9	30730820	15.8212	0.2055	trans
A_46_P155219	chrC09	20298464	20298405	BnN9p36096719	A09	156.9	30730820	5.3899	0.0547	trans
A_46_P156569	chrA09	23033348	23033289	BnN9p36169883	A09	157.3	30795923	13.099	0.1677	trans
A_46_P157884	chrA03	1243219	1243160	BnN9p36169883	A09	157.3	30795923	11.8603	0.13715	trans
A_46_P158324	NA	NA	NA	BnN9p25335523	A09	134.9	21270411	5.4811	0.07335	NA
A_46_P159039	chrC09	22846129	22846070	BnN9p14682425	A09	131.2	12990822	28.0821	0.2347	trans
A_46_P160154	chrAnn_random	13026220	13026279	BnN9p10197711	A09	133	16022407	34.9871	0.3538	trans
A_46_P160959	chrA09	10120409	10120468	BnN9p14682425	A09	131.2	12990822	15.2998	0.20975	cis
A_46_P161054	chrA09	29916467	29916408	BnN9p34992197	A09	154.5	29713336	16.4894	0.25855	cis
A_46_P161174	chrA01	1679023	1679081	BnN9p36169883	A09	157.3	30795923	7.0984	0.08395	trans
A_46_P161264	chrA09	16728712	16728753	BnN9p10197711	A09	133	16022407	31.1864	0.3821	cis
A_46_P161704	chrA09	23731231	23731177	BnN9p27495421	A09	143.5	BnchrAnn_random	14.3076	0.15805	cis*
A_46_P162329	chrC08	28517568	28517509	BnN9p36169883	A09	157.3	30795923	19.8907	0.238	trans
A_46_P162979	chrA09_random	3870702	3870759	BnN9p13640142	A09	130	11828731	9.0549	0.09605	trans
A_46_P163199	chrA08	4379943	4379884	BnN9p36169883	A09	157.3	30795923	8.1607	0.0954	trans
A_46_P163409	chrA03_random	251081	251022	BnN9p32326702	A09	150.4	27339782	6.3956	0.076	trans
A_46_P164269	chrA09	31355747	31355806	*sN12111a	A09	165.9	3.16582e+07	21.5984	0.3247	cis
A_46_P164434	chrC05	741080	741139	BnN9p36169883	A09	157.3	30795923	7.1102	0.1066	trans
A_46_P164444	chrA09	9138530	9138589	BnN9p10197711	A09	133	16022407	28.1738	0.42105	trans
A_46_P165019	chrA09	27766520	27766579	BnN9p32817315	A09	151.6	27779148	18.482	0.2456	cis
A_46_P165119	chrA09	29953717	29953776	BnN9p34992197	A09	154.5	29713336	40.886	0.42555	cis
A_46_P165784	chrA09	18398494	18398435	BnN9p14682425	A09	131.2	12990822	24.1758	0.30515	trans
A_46_P165929	chrC04	41644318	41644377	BnN9p36169883	A09	157.3	30795923	8.0877	0.0609	trans
A_46_P165964	chrA09	20497455	20497514	BnN9p28204510	A09	143.9	23603952	11.0153	0.1779	cis
A_46_P166694	chrA09	31532884	31532943	BnN9p36096719	A09	156.9	30730820	5.7399	0.0818	cis
A_46_P166739	chrA09	29149604	29149663	BnN9p34420779	A09	154.1	29185689	13.5885	0.14055	cis
A_46_P166964	chrA09	24132248	24132307	BnN9p28841041	A09	144.3	24170242	16.2616	0.2118	trans
A_46_P167409	chrA09	30015622	30015564	BnN9p34992197	A09	154.5	29713336	25.5199	0.26905	cis
A_46_P167464	chrC03	1934400	1934459	BnN9p36096719	A09	156.9	30730820	10.0997	0.1194	trans
A_46_P167579	chrA01	8123986	8124045	BnN9p36096719	A09	156.9	30730820	12.2729	0.15055	trans
A_46_P168244	chrA08	1502094	1502035	BnN9p36169883	A09	157.3	30795923	13.9841	0.15165	trans
A_46_P168639	chrA09	26338684	26338625	BnN9p31054476	A09	146.3	BnchrAnn_random	31.9841	0.38265	cis
A_46_P168879	NA	NA	NA	BnN9p10197711	A09	133	16022407	41.0643	0.443	NA
A_46_P169329	chrC05	16595949	16596008	BnN9p23728533	A09	134.1	19896878	13.4822	0.20125	trans
A_46_P169329	chrC05	16595949	16596008	BnN9p32326702	A09	150.4	27339782	7.9972	0.13605	trans
A_46_P169894	chrA09	31693959	31694018	*sN12111a	A09	165.9	3.16582e+07	30.3555	0.3837	cis
A_46_P169904	chrA10	11511490	11511431	BnN9p10197711	A09	133	16022407	19.305	0.23575	trans
A_46_P169909	chrA01	6947242	6947285	BnN9p36169883	A09	157.3	30795923	13.2679	0.17785	trans
A_46_P169944	chrA09	32048955	32048896	BnN9p36603036	A09	159.8	BnchrA09_random	8.6595	0.1051	cis*
A_46_P170439	chrA09	16213458	16213399	BnN9p14682425	A09	131.2	12990822	20.4625	0.28245	cis
A_46_P170804	chrA04	11335347	11335406	BnN9p30306145	A09	145.9	25454638	28.1871	0.35785	trans
A_46_P170814	chrA09	29961446	29961390	BnN9p34420779	A09	154.1	29185689	24.823	0.3269	cis
A_46_P170859	chrA09	26194640	26194698	BnN9p31054476	A09	146.3	BnchrAnn_random	18.6925	0.24855	cis*
A_46_P170864	NA	NA	NA	BnN9p27165724	A09	142.7	22768464	9.3754	0.1513	NA
A_46_P170864	NA	NA	NA	BnN9p27165724	A09	142.7	22768464	9.3754	0.1513	NA
A_46_P170864	NA	NA	NA	BnN9p32161397	A09	150	29966621	21.3695	0.26265	NA
A_46_P170864	NA	NA	NA	BnN9p32161397	A09	150	29966621	21.3695	0.26265	NA
A_46_P171249	chrA09	20823615	20823556	BnN9p27165724	A09	142.7	22768464	11.0405	0.1939	cis
A_46_P171339	chrA09	13366575	13366535	BnN9p14682425	A09	131.2	12990822	21.1616	0.2613	trans
A_46_P171504	chrC03	33049859	33049800	BnN9p35716954	A09	155.7	30361588	6.8406	0.09405	trans
A_46_P171874	chrA01	6945913	6945955	BnN9p32817315	A09	151.6	27779148	9.6547	0.17335	trans
A_46_P172479	chrA07	15760523	15760582	BnN9p36096719	A09	156.9	30730820	8.678	0.13655	trans
A_46_P173424	chrA06	10029400	10029459	BnN9p31054476	A09	146.3	BnchrAnn_random	6.7063	0.11445	trans
A_46_P173424	chrA06	10029400	10029459	BnN9p34420779	A09	154.1	29185689	12.0948	0.18145	trans
A_46_P174134	chrC07	16907328	16907387	BnN9p25335523	A09	134.9	21270411	20.9946	0.2745	trans
A_46_P174789	chrC02	12060969	12060910	BnN9p32161397	A09	150	29966621	5.6361	0.05295	trans
A_46_P176609	chrA09	13474700	13474640	BnN9p14682425	A09	131.2	12990822	48.1835	0.40555	trans
A_46_P176704	chrC07	25284107	25284049	BnN9p23728533	A09	134.1	19896878	11.5293	0.14185	trans
A_46_P177589	chrA09	12683652	12683593	BnN9p32470450	A09	150.8	27436116	5.0801	0.0329	trans
A_46_P178224	chrCnn_random	59128105	59128046	BnN9p36096719	A09	156.9	30730820	5.3637	0.0644	trans
A_46_P179494	chrAnn_random	3976145	3976086	BnN9p27495421	A09	143.5	BnchrAnn_random	23.2555	0.32615	trans
A_46_P179494	chrAnn_random	3976145	3976086	BnN9p32326702	A09	150.4	27339782	9.0769	0.15795	trans
A_46_P180379	chrA07	20782957	20782898	BnN9p36096719	A09	156.9	30730820	8.9958	0.1577	trans
A_46_P180569	chrA09	21931057	21931106	BnN9p25867929	A09	136.9	21826013	9.401	0.1369	cis
A_46_P180599	chrC07_random	1712530	1712471	BnN9p32008041	A09	148.8	27063736	4.5808	0.078	trans
A_46_P180614	chrA09	28127470	28127411	BnN9p36603036	A09	162.8	BnchrA09_random	9.8953	0.1593	cis*
A_46_P180749	chrC06	18727306	18727247	BnN9p27495421	A09	143.5	BnchrAnn_random	6.535	0.1095	trans
A_46_P180749	chrC06	18727306	18727247	BnN9p32817315	A09	151.6	27779148	13.3436	0.19	trans
A_46_P180904	chrA09	14055592	14055651	BnN9p14682425	A09	131.2	12990822	27.7433	0.3079	trans
A_46_P181844	chrA09	23475565	23475513	BnN9p36096719	A09	156.9	30730820	7.4562	0.073	trans
A_46_P182279	chrC01	19796051	19796110	BnN9p31054476	A09	146.3	BnchrAnn_random	5.909	0.08655	trans
A_46_P182279	chrC01	19796051	19796110	BnN9p36169883	A09	157.3	30795923	14.6038	0.1748	trans
A_46_P182349	chrA07	22125694	22125753	BnN9p36169883	A09	157.3	30795923	11.0518	0.12315	trans
A_46_P183004	chrA09	25022221	25022164	BnN9p29855688	A09	145.5	25104079	20.3716	0.29555	cis
A_46_P183054	chrA02	9678918	9678977	BnN9p32326702	A09	150.4	27339782	4.8112	0.0811	trans
A_46_P183085	chrA06	7123937	7123878	BnN9p36573079	A09	158.6	BnchrA09_random	5.9358	0.0924	trans
A_46_P184606	NA	NA	NA	BnN9p10197711	A09	132	16022407	5.855	0.08005	NA
A_46_P186494	chrA02	10907640	10907581	BnN9p36169883	A09	157.3	30795923	9.75	0.1605	trans
A_46_P188074	NA	NA	NA	BnN9p32008041	A09	148.8	27063736	4.597	0.0424	NA
A_46_P188074	NA	NA	NA	BnN9p32008041	A09	148.8	27063736	4.597	0.0424	NA
A_46_P188074	NA	NA	NA	BnN9p32008041	A09	148.8	27063736	4.597	0.0424	NA
A_46_P188074	NA	NA	NA	BnN9p36169883	A09	157.3	30795923	9.8579	0.0804	NA
A_46_P188074	NA	NA	NA	BnN9p36169883	A09	157.3	30795923	9.8579	0.0804	NA
A_46_P188074	NA	NA	NA	BnN9p36169883	A09	157.3	30795923	9.8579	0.0804	NA
A_46_P188254	chrA09	25982863	25982921	BnN9p31562739	A09	148	26660856	11.8655	0.1107	cis
A_46_P189554	chrC08	33522066	33522015	BnN9p34992197	A09	154.5	29713336	19.8237	0.30025	trans
A_46_P190144	chrA03	15213634	15213693	BnN9p36096719	A09	156.9	30730820	13.1455	0.1569	trans
A_46_P190414	chrAnn_random	37010351	37010292	BnN9p36169883	A09	157.3	30795923	18.5975	0.2071	trans
A_46_P190689	chrA09	15393488	15393430	BnN9p14682425	A09	131.2	12990822	30.2796	0.3477	trans
A_46_P191159	chrA09	29221235	29221176	BnN9p37607705	A09	166.7	35917738	7.0108	0.0771	trans
A_46_P191219	chrA09	16115759	16115702	BnN9p14682425	A09	131.2	12990822	39.2803	0.38065	trans
A_46_P192154	chrCnn_random	14843139	14843080	BnN9p36169883	A09	157.3	30795923	12.4563	0.12105	trans
A_46_P192554	chrA09	25021982	25022041	BnN9p29855688	A09	145.5	25104079	16.2061	0.22435	trans
A_46_P193129	chrA09	30444202	30444262	BnN9p36169883	A09	157.3	30795923	8.0606	0.10635	cis
A_46_P193224	chrC08	33587813	33587754	BnN9p34992197	A09	154.5	29713336	40.2931	0.3661	trans
A_46_P193599	chrA09	29395384	29395443	BnN9p34420779	A09	154.1	29185689	20.9201	0.2353	cis
A_46_P194004	chrC09	22846145	22846086	BnN9p14682425	A09	131.2	12990822	25.5318	0.28205	trans
A_46_P194184	chrA08	6940346	6940405	BnN9p36169883	A09	157.3	30795923	10.4771	0.11235	trans
A_46_P194539	chrA09	14576191	14576132	BnN9p10197711	A09	133	16022407	20.5489	0.2634	cis
A_46_P194834	chrA09	28599899	28599957	BnN9p36096719	A09	156.9	30730820	8.5598	0.109	cis
A_46_P195109	chrC03	15108638	15108579	BnN9p36169883	A09	157.3	30795923	11.8228	0.1371	trans
A_46_P195695	chrAnn_random	33799824	33799882	BnN9p25679946	A09	135.7	21623034	8.2859	0.09605	trans
A_46_P196324	chrA09	23500986	23500943	BnN9p26355119	A09	139.8	22264185	5.9418	0.10235	cis
A_46_P196624	chrC08	23748793	23748734	BnN9p36096719	A09	156.9	30730820	5.2586	0.08375	trans
A_46_P197974	chrA08	2340408	2340462	BnN9p36169883	A09	157.3	30795923	17.7324	0.2154	trans
A_46_P198239	chrA07	9774011	9774070	BnN9p36096719	A09	156.9	30730820	12.241	0.1297	trans
A_46_P199669	NA	NA	NA	BnN9p36169883	A09	157.3	30795923	7.5688	0.1226	NA
A_46_P199669	NA	NA	NA	BnN9p36169883	A09	157.3	30795923	7.5688	0.1226	NA
A_46_P199890	chrA06	10947561	10947511	BnN9p14682425	A09	131.2	12990822	25.7385	0.2821	trans
A_46_P201219	chrA07	15450915	15450856	BnN9p36169883	A09	157.3	30795923	14.0869	0.177	trans
A_46_P201529	chrA09	32197591	32197650	BnN9p38146463	A09	168.8	32206451	6.6599	0.0998	cis
A_46_P201539	chrA06	14651552	14651493	BnN9p36169883	A09	157.3	30795923	8.641	0.1085	trans
A_46_P202649	chrA09	20573930	20573871	BnN9p25335523	A09	134.9	21270411	39.9561	0.40305	cis
A_46_P203914	chrA05	4125986	4126045	BnN9p36096719	A09	156.9	30730820	13.502	0.1344	trans
A_46_P205219	chrA09	30506276	30506217	BnN9p36096719	A09	156.9	30730820	11.0014	0.16775	cis
A_46_P205664	NA	NA	NA	BnN9p25335523	A09	134.9	21270411	9.5909	0.13775	NA
A_46_P205759	chrA09	21844914	21844973	BnN9p25797589	A09	136.1	21747322	33.1248	0.37755	cis
A_46_P205989	chrA10	11363894	11363835	BnN9p36096719	A09	156.9	30730820	8.6949	0.1455	trans
A_46_P206614	chrC03	45705595	45705536	BnN9p34420779	A09	154.1	29185689	14.9025	0.19025	trans
A_46_P206684	chrA04	240033	239974	BnN9p36096719	A09	156.9	30730820	8.94	0.1355	trans
A_46_P206690	chrA09	28120619	28120559	BnN9p34420779	A09	154.1	29185689	15.2505	0.2385	cis
A_46_P206954	chrA09	24923617	24923676	BnN9p27495421	A09	143.5	BnchrAnn_random	12.3965	0.1813	cis*
A_46_P207929	chrA08	11785351	11785305	BnN9p36169883	A09	157.3	30795923	5.8867	0.0749	trans
A_46_P208354	chrA09	22266588	22266529	BnN9p25797589	A09	136.1	21747322	21.1422	0.22625	cis
A_46_P209104	chrA09	24797987	24798046	BnN9p29855688	A09	145.5	25104079	16.1791	0.2578	cis
A_46_P209409	chrA09	29771888	29771838	BnN9p34992197	A09	154.5	29713336	14.7506	0.1465	cis
A_46_P210814	chrA09_random	2405689	2405630	BnN13p16057699	A09	134.5	BnchrCnn_random	9.9967	0.15125	trans
A_46_P212679	NA	NA	NA	BnN9p31562739	A09	148	26660856	35.2668	0.3963	NA
A_46_P212679	NA	NA	NA	BnN9p31562739	A09	148	26660856	35.2668	0.3963	NA
A_46_P212679	NA	NA	NA	BnN9p36096719	A09	156.9	30730820	10.4569	0.19845	NA
A_46_P212679	NA	NA	NA	BnN9p36096719	A09	156.9	30730820	10.4569	0.19845	NA
A_46_P212969	chrA07	15255553	15255494	BnN9p29855688	A09	145.5	25104079	8.3218	0.1171	trans
A_46_P212969	chrA07	15255553	15255494	BnN9p32470450	A09	150.8	27436116	6.0649	0.09015	trans
A_46_P213329	chrC03_random	2845023	2844964	BnN9p36169883	A09	157.3	30795923	11.4588	0.147	trans
A_46_P213494	chrA10	154132	154073	BnN9p36169883	A09	157.3	30795923	6.2403	0.07165	trans
A_46_P214019	chrA09	25214417	25214372	BnN9p29855688	A09	145.5	25104079	10.4937	0.12325	cis
A_46_P214584	NA	NA	NA	BnN9p34420779	A09	154.1	29185689	25.4596	0.33755	NA
A_46_P214584	NA	NA	NA	BnN9p34420779	A09	154.1	29185689	25.4596	0.33755	NA
A_46_P214774	chrA08	13946139	13946198	BnN9p36169883	A09	157.3	30795923	7.7118	0.08195	trans
A_46_P214814	NA	NA	NA	BnN9p36169883	A09	157.3	30795923	14.6102	0.12395	NA
A_46_P214814	NA	NA	NA	BnN9p36169883	A09	157.3	30795923	14.6102	0.12395	NA
A_46_P214834	NA	NA	NA	BnN9p26198959	A09	139.2	22128629	14.2928	0.27705	NA
A_46_P215079	chrA03	6249158	6249217	BnN9p36169883	A09	157.3	30795923	6.8591	0.10585	trans
A_46_P215214	chrA09	29953710	29953769	BnN9p34992197	A09	154.5	29713336	37.718	0.39905	cis
A_46_P215669	chrC03	15081218	15081158	BnN9p36169883	A09	157.3	30795923	9.9033	0.12905	trans
A_46_P218579	chrA10	7131704	7131761	BnN9p28841041	A09	144.3	24170242	8.6363	0.13265	trans
A_46_P218579	chrA10	7131704	7131761	BnN9p33603704	A09	153.3	28475632	11.7521	0.16755	trans
A_46_P220044	chrAnn_random	16739384	16739325	BnN9p36169883	A09	157.3	30795923	13.8705	0.1567	trans
A_46_P221259	chrCnn_random	42676736	42676677	BnN9p36169883	A09	157.3	30795923	12.712	0.18	trans
A_46_P223464	chrCnn_random	55005823	55005764	BnN9p36169883	A09	157.3	30795923	9.4391	0.1119	trans
A_46_P223619	NA	NA	NA	BnN9p32817315	A09	151.6	27779148	44.0565	0.3993	NA
A_46_P223619	NA	NA	NA	BnN9p32817315	A09	151.6	27779148	44.0565	0.3993	NA
A_46_P224184	chrC04	27923830	27923889	BnN9p36096719	A09	156.9	30730820	9.7343	0.11205	trans
A_46_P226169	chrC04	38483925	38483866	BnN9p23728533	A09	134.1	19896878	29.5802	0.26125	trans
A_46_P226334	chrC07	15896218	15896159	BnN9p36169883	A09	157.3	30795923	7.6404	0.12	trans
A_46_P227494	chrA03	8772050	8771991	BnN9p28841041	A09	144.3	24170242	4.8001	0.07195	trans
A_46_P228119	chrA05	15250182	15250123	BnN9p36169883	A09	157.3	30795923	9.8192	0.1293	trans
A_46_P229244	chrA04_random	158215	158156	BnN9p36169883	A09	157.3	30795923	8.7419	0.1581	trans
A_46_P229484	chrA03	8416202	8416261	BnN9p32326702	A09	150.4	27339782	4.6841	0.05725	trans
A_46_P231369	chrA09	30461162	30461221	BnN9p26823882	A09	141	22423719	12.0212	0.15785	trans
A_46_P233424	chrA09	15462760	15462819	BnN9p25335523	A09	134.9	21270411	17.5014	0.2335	trans
A_46_P234299	chrCnn_random	66158351	66158410	BnN9p14682425	A09	131.2	12990822	10.1554	0.13625	trans
A_46_P234419	chrCnn_random	46687288	46687229	BnN9p25335523	A09	134.9	21270411	7.1909	0.11115	trans
A_46_P236474	NA	NA	NA	BnN9p36169883	A09	157.3	30795923	7.4157	0.1006	NA
A_46_P236474	NA	NA	NA	BnN9p36169883	A09	157.3	30795923	7.4157	0.1006	NA
A_46_P236474	NA	NA	NA	BnN9p36169883	A09	157.3	30795923	7.4157	0.1006	NA
A_46_P236855	chrC02	18652195	18652136	BnN9p36169883	A09	157.3	30795923	12.5069	0.1703	trans
A_46_P237669	chrA05	8755461	8755402	BnN9p14682425	A09	131.2	12990822	17.4714	0.19595	trans
A_46_P238489	chrA06_random	2162369	2162331	BnN9p36169883	A09	157.3	30795923	12.1177	0.1221	trans
A_46_P238624	chrC04	6383150	6383091	BnN9p36573079	A09	158.6	BnchrA09_random	13.6405	0.1713	trans
A_46_P240079	chrA03	11255428	11255487	BnN9p36169883	A09	157.3	30795923	5.4683	0.07925	trans
A_46_P240114	chrA07_random	1489772	1489713	BnN9p36169883	A09	157.3	30795923	11.9785	0.12725	trans
A_46_P240684	chrC04	22697100	22697159	BnN9p36096719	A09	156.9	30730820	9.416	0.0897	trans
A_46_P241579	chrAnn_random	34061142	34061086	BnN9p27165724	A09	142.7	22768464	5.0753	0.0648	trans
A_46_P244519	chrC07	31005147	31005089	BnN9p33603704	A09	153.3	28475632	22.8797	0.2699	trans
A_46_P244799	NA			BnN9p14682425	A09	131.2	12990822	16.5126	0.10055	NA
A_46_P246344	chrA09	27899265	27899324	BnN9p36169883	A09	157.3	30795923	14.2151	0.17065	cis
A_46_P246649	chrA08	10232937	10232878	BnN9p36169883	A09	157.3	30795923	17.2333	0.19525	trans
A_46_P247334	chrA01	1578559	1578618	BnN9p36169883	A09	157.3	30795923	10.8247	0.14305	trans
A_46_P248314	chrA09	29688932	29688874	BnN9p34420779	A09	154.1	29185689	31.7207	0.37415	cis
A_46_P248554	chrA03	17921327	17921281	BnN9p14682425	A09	131.2	12990822	18.9163	0.265	trans
A_46_P248699	NA	NA	NA	BnN9p35716954	A09	155.7	30361588	20.7251	0.30935	NA
A_46_P248699	NA	NA	NA	BnN9p35716954	A09	155.7	30361588	20.7251	0.30935	NA
A_46_P249419	chrC04	22689952	22690010	BnN9p32326702	A09	150.4	27339782	5.8565	0.09085	trans
A_46_P249614	NA			BnN9p14682425	A09	131.2	12990822	9.7091	0.1069	NA
A_46_P250579	chrA03	2707756	2707816	BnN9p36096719	A09	156.9	30730820	12.3638	0.1578	trans
A_46_P250594	chrA04	4245283	4245342	BnN9p36096719	A09	156.9	30730820	17.5696	0.21725	trans
A_46_P250609	chrC06	16744360	16744419	BnN9p36096719	A09	156.9	30730820	12.4933	0.15335	trans
A_46_P250644	chrC03	45705398	45705341	BnN9p36096719	A09	156.9	30730820	8.8127	0.0958	trans
A_46_P251429	NA	NA	NA	BnN9p36096719	A09	156.9	30730820	4.5138	0.0493	NA
A_46_P252754	chrA09	22354771	22354712	BnN9p26823882	A09	142	22423719	13.6347	0.07455	cis
A_46_P253639	NA	NA	NA	BnN9p36096719	A09	156.9	30730820	6.7911	0.07005	NA
A_46_P253639	NA	NA	NA	BnN9p36096719	A09	156.9	30730820	6.7911	0.07005	NA
A_46_P255604	chrA03	9599189	9599132	BnN9p36169883	A09	157.3	30795923	11.4384	0.1375	trans
A_46_P258164	chrC09	33257956	33257898	BnN9p36603036	A09	159.8	BnchrA09_random	6.3795	0.1185	trans
A_46_P258584	chrA07	22593843	22593902	BnN9p32817315	A09	151.6	27779148	5.2971	0.0568	trans
A_46_P258794	chrC06	33545532	33545473	BnN9p36169883	A09	157.3	30795923	11.7186	0.1452	trans
A_46_P258959	chrA10	627333	627390	BnN9p36096719	A09	156.9	30730820	8.1514	0.1037	trans
A_46_P263983	NA	NA	NA	BnN9p25679946	A09	135.7	21623034	44.1142	0.38495	NA
A_46_P264748	NA	NA	NA	BnN9p34992197	A09	154.5	29713336	36.1131	0.4041	NA
A_46_P264748	NA	NA	NA	BnN9p34992197	A09	154.5	29713336	36.1131	0.4041	NA
A_46_P265578	chrA09	943440	943495	BnN9p36169883	A09	157.3	30795923	11.9461	0.15215	trans
A_46_P266913	NA	NA	NA	BnN9p34420779	A09	154.1	29185689	10.2367	0.17055	NA
A_46_P266913	NA	NA	NA	BnN9p34420779	A09	154.1	29185689	10.2367	0.17055	NA
A_46_P266973	chrC08	36338874	36338815	BnN9p37159171	A09	159.4	31291367	6.3946	0.0837	trans
A_46_P270533	NA			BnN9p14682425	A09	131.2	12990822	21.6704	0.2892	NA
A_46_P271498	chrA09	25159209	25159268	BnN9p29855688	A09	145.5	25104079	14.9602	0.19115	cis
A_46_P273478	NA	NA	NA	BnN9p35716954	A09	155.7	30361588	9.0483	0.101	NA
A_46_P273478	NA	NA	NA	BnN9p35716954	A09	155.7	30361588	9.0483	0.101	NA
A_46_P273478	NA	NA	NA	BnN9p35716954	A09	155.7	30361588	9.0483	0.101	NA
A_46_P275013	NA	NA	NA	BnN9p34992197	A09	154.5	29713336	37.5747	0.37005	NA
A_46_P275013	NA	NA	NA	BnN9p34992197	A09	154.5	29713336	37.5747	0.37005	NA
A_46_P280768	chrC06	19205186	19205127	BnN9p32817315	A09	151.6	27779148	8.7631	0.08785	trans
A_46_P281363	chrA09	22249791	22249850	BnN9p36169883	A09	157.3	30795923	9.98	0.10265	trans
A_46_P281793	NA	NA	NA	BnN9p36169883	A09	157.3	30795923	15.6885	0.1807	NA
A_46_P281793	NA	NA	NA	BnN9p36169883	A09	157.3	30795923	15.6885	0.1807	NA
A_46_P281793	NA	NA	NA	BnN9p36169883	A09	157.3	30795923	15.6885	0.1807	NA
A_46_P281873	chrC02_random	3987839	3987898	BnN9p36096719	A09	156.9	30730820	6.8064	0.07265	trans
A_46_P282118	chrC06_random	3312725	3312667	BnN9p36169883	A09	157.3	30795923	14.933	0.1678	trans
A_46_P284268	chrA08	1000800	1000743	BnN9p36169883	A09	157.3	30795923	7.5659	0.09675	trans
A_46_P284938	chrC09	22858295	22858236	BnN9p36169883	A09	157.3	30795923	5.4065	0.0805	trans
A_46_P285773	NA	NA	NA	BnN9p36096719	A09	156.9	30730820	12.3469	0.16715	NA
A_46_P291213	chrA09	4735704	4735763	BnN9p31054476	A09	146.3	BnchrAnn_random	6.0551	0.07465	unknown
A_46_P291213	chrA09	4735704	4735763	BnN9p33603704	A09	153.3	28475632	10.0763	0.11265	trans
A_46_P293428	chrA09	28521631	28521690	BnN9p14682425	A09	131.2	12990822	11.4602	0.09625	trans
A_46_P294378	chrAnn_random	42395720	42395661	BnN9p32102552	A09	149.6	27162009	6.4233	0.09375	trans
A_46_P295078	chrA09	20824625	20824577	BnN9p25679946	A09	135.7	21623034	16.6424	0.23085	cis
A_46_P295813	chrC01	12655020	12654961	BnN9p36169883	A09	157.3	30795923	7.3429	0.12785	trans
A_46_P296218	chrA04	13049337	13049396	BnN9p36169883	A09	157.3	30795923	10.0266	0.11925	trans
A_46_P297905	chrC06	32325994	32326055	BnN9p32008041	A09	148.8	27063736	7.0253	0.12145	trans
A_46_P297905	chrC06	32325994	32326055	BnN9p36169883	A09	157.3	30795923	9.4775	0.15655	trans
A_46_P299370	chrA09	28119739	28119682	BnN9p36096719	A09	156.9	30730820	15.1405	0.2234	cis
A_46_P299640	chrA09	4589548	4589607	BnN9p36169883	A09	157.3	30795923	8.1579	0.119	trans
A_46_P300040	chrA01	11513034	11513093	BnN9p36169883	A09	157.3	30795923	13.2177	0.18305	trans
A_46_P300315	chrC09	22851614	22851555	BnN9p14682425	A09	131.2	12990822	6.1291	0.0829	trans
A_46_P301230	chrC04	43547812	43547869	BnN9p36169883	A09	157.3	30795923	11.5637	0.1412	trans
A_46_P301260	chrA04	14006183	14006242	BnN9p36169883	A09	157.3	30795923	12.6402	0.1786	trans
A_46_P303830	chrC01	1573759	1573818	BnN9p36169883	A09	157.3	30795923	12.6842	0.1727	trans
A_46_P304865	NA	NA	NA	BnN9p25867929	A09	136.9	21826013	12.4386	0.20275	NA
A_46_P306485	NA	NA	NA	BnN9p25335523	A09	134.9	21270411	32.9317	0.34865	NA
A_46_P306640	chrA06	21201615	21201556	BnN9p36169883	A09	157.3	30795923	10.0974	0.11965	trans
A_46_P306970	NA	NA	NA	BnN9p31054476	A09	146.3	BnchrAnn_random	18.9312	0.18665	NA
A_46_P306970	NA	NA	NA	BnN9p31054476	A09	146.3	BnchrAnn_random	18.9312	0.18665	NA
A_46_P307506	chrA05	6797049	6797108	BnN9p36169883	A09	157.3	30795923	5.5129	0.08625	trans
A_46_P308375	chrA09	28722100	28722041	BnN9p33603704	A09	153.3	28475632	19.7772	0.2676	cis
A_46_P309675	chrA09	21837348	21837407	BnN9p26530164	A09	140.2	23048282	23.8357	0.33395	cis
A_46_P310780	chrA09	21616846	21616787	BnN9p25679946	A09	135.7	21623034	10.3439	0.1367	cis
A_46_P311075	chrA09	28841135	28841194	BnN9p33603704	A09	153.3	28475632	5.3857	0.01325	cis
A_46_P311460	chrA09	21950142	21950199	BnN9p25867929	A09	136.9	21826013	31.7688	0.3007	cis
A_46_P311575	chrA09_random	3053476	3053535	BnN9p31054476	A09	146.3	BnchrAnn_random	13.8604	0.1442	cis
A_46_P311895	chrA03	89630	89689	BnN9p36096719	A09	156.9	30730820	4.7575	0.07825	trans
A_46_P312135	chrC03	3973614	3973673	BnN9p36169883	A09	157.3	30795923	18.2871	0.1496	trans
A_46_P312390	chrAnn_random	33110195	33110138	BnN9p36169883	A09	157.3	30795923	10.5275	0.15405	trans
A_46_P312735	chrA09	29982470	29982411	BnN9p34992197	A09	154.5	29713336	41.9963	0.44775	cis
A_46_P313515	chrC08	27174273	27174214	BnN9p29855688	A09	145.5	25104079	14.7825	0.15245	trans
A_46_P313655	chrC01	8808863	8808804	BnN9p36169883	A09	157.3	30795923	14.3951	0.17135	trans
A_46_P313830	chrC01	19797386	19797445	BnN9p36169883	A09	157.3	30795923	15.9186	0.17595	trans
A_46_P313845	chrA09	29921466	29921407	BnN9p34420779	A09	154.1	29185689	35.2566	0.35325	cis
A_46_P315620	chrC03	33049841	33049782	BnN9p36169883	A09	157.3	30795923	6.6021	0.0853	trans
A_46_P316220	chrC06	32266285	32266226	BnN9p36169883	A09	157.3	30795923	10.3215	0.1254	trans
A_46_P316505	chrA09	26589779	26589721	BnN9p36169883	A09	157.3	30795923	11.8886	0.13515	trans
A_46_P316755	chrA09	20255256	20255197	BnN9p25335523	A09	134.9	21270411	16.7822	0.1923	cis
A_46_P316845	chrC04	11857080	11857139	BnN9p33603704	A09	153.3	28475632	9.359	0.1181	trans
A_46_P316900	chrA09	27133992	27134051	BnN9p32326702	A09	150.4	27339782	10.2382	0.146	cis
A_46_P316920	chrA09_random	2957277	2957218	BnN9p28841041	A09	144.3	24170242	47.7499	0.42765	cis
A_46_P317005	chrA08	6822397	6822456	BnN9p25679946	A09	135.7	21623034	12.0368	0.1059	trans
A_46_P317025	chrA07	22137349	22137408	BnN9p36169883	A09	157.3	30795923	14.4049	0.19885	trans
A_46_P317055	chrA09	31474245	31474304	BnN9p37159171	A09	159.4	31291367	28.4726	0.3063	cis
A_46_P317985	chrA09	24242386	24242327	BnN9p28841041	A09	144.3	24170242	43.8257	0.3961	cis
A_46_P318320	chrA10	631902	631961	BnN9p36169883	A09	157.3	30795923	12.3364	0.0953	trans
A_46_P319335	chrC05	17774765	17774824	BnN9p14682425	A09	131.2	12990822	11.5862	0.1526	trans
A_46_P319750	chrA09	24921921	24921980	BnN9p28841041	A09	144.3	24170242	22.3081	0.2445	cis
A_46_P320185	chrC08	33451557	33451615	BnN9p31054476	A09	146.3	BnchrAnn_random	4.959	0.03915	trans
A_46_P320185	chrC08	33451557	33451615	BnN9p34992197	A09	154.5	29713336	28.1015	0.37515	trans
A_46_P320375	chrC05	19537146	19537205	BnN9p14682425	A09	131.2	12990822	5.7173	0.09955	trans
A_46_P320590	chrC08	33357448	33357389	BnN9p30306145	A09	145.9	25454638	10.4488	0.1534	trans
A_46_P320590	chrC08	33357448	33357389	BnN9p33603704	A09	153.3	28475632	22.1624	0.2499	trans
A_46_P321860	chrC04	45601089	45601148	BnN9p36169883	A09	157.3	30795923	7.9565	0.09505	trans
A_46_P322190	chrA02	18573231	18573289	BnN9p14682425	A09	131.2	12990822	21.6563	0.19595	trans
A_46_P322395	chrA09	30147658	30147599	BnN9p34992197	A09	154.5	29713336	11.2998	0.03255	cis
A_46_P322800	chrA09	30879016	30878959	BnN9p36169883	A09	157.3	30795923	12.7964	0.1504	cis
A_46_P322825	chrA01	1452753	1452694	BnN9p36169883	A09	157.3	30795923	7.1179	0.12085	trans
A_46_P324240	chrA07	14182169	14182110	BnN9p32817315	A09	151.6	27779148	10.6348	0.1359	trans
A_46_P324500	chrA04	9366187	9366131	BnN9p35716954	A09	155.7	30361588	27.8416	0.33865	trans
A_46_P325530	chrA07	15255767	15255708	BnN9p29855688	A09	145.5	25104079	5.1191	0.0732	trans
A_46_P325715	chrA09	18559682	18559741	BnN9p14682425	A09	131.2	12990822	20.22	0.23225	trans
A_46_P325715	chrA09	18559682	18559741	BnN9p36169883	A09	157.3	30795923	5.0864	0.0382	trans
A_46_P325735	chrA03	12979752	12979811	BnN9p36573079	A09	158.6	BnchrA09_random	9.9383	0.1485	trans
A_46_P325870	chrA01	20697189	20697248	BnN9p36169883	A09	157.3	30795923	15.4342	0.1738	trans
A_46_P326415	chrA09_random	3079931	3079872	BnN9p31562739	A09	148	26660856	13.1832	0.09105	cis
A_46_P327195	chrC08	29952077	29952136	BnN9p26355119	A09	139.8	22264185	7.2044	0.1013	trans
A_46_P327195	chrC08	29952077	29952136	BnN9p32161397	A09	150	29966621	14.2874	0.1699	trans
A_46_P327275	chrA02	3633918	3633977	BnN9p36169883	A09	157.3	30795923	10.5538	0.1849	trans
A_46_P327495	chrA09	21029701	21029760	BnN9p10197711	A09	133	16022407	33.5756	0.22785	trans
A_46_P327545	chrA09	22172757	22172816	BnN9p25867929	A09	136.9	21826013	26.8601	0.2892	cis
A_46_P328300	chrA09	24132763	24132805	BnN9p28841041	A09	144.3	24170242	33.3484	0.3539	trans
A_46_P330115	chrA08	17049530	17049589	BnN9p36169883	A09	157.3	30795923	14.8051	0.1819	trans
A_46_P330370	chrA09	15393413	15393354	BnN9p14682425	A09	131.2	12990822	5.0975	0.0785	cis
A_46_P331025	chrA09	15836696	15836637	BnN9p33307742	A09	152.9	28229776	4.8913	0.03615	trans
A_46_P331500	chrA03	9209775	9209716	BnN9p36169883	A09	157.3	30795923	4.5763	0.0618	trans
A_46_P331550	chrA09	23163661	23163720	BnN9p26355119	A09	139.8	22264185	22.5838	0.25035	cis
A_46_P332095	chrA10_random	1750483	1750424	BnN9p36169883	A09	157.3	30795923	12.5369	0.202	trans
A_46_P332105	chrCnn_random	12753397	12753338	BnN9p36169883	A09	157.3	30795923	9.9231	0.09545	trans
A_46_P332750	chrA09	18679043	18678984	BnN9p25335523	A09	134.9	21270411	17.4603	0.1884	cis
A_46_P332750	chrA09	18679043	18678984	BnN9p33307742	A09	152.9	28229776	4.733	0.0347	trans
A_46_P332925	chrA07	22456055	22456114	BnN9p27495421	A09	143.5	BnchrAnn_random	5.9397	0.05315	trans
A_46_P333290	chrC08	26255080	26255139	BnN9p28841041	A09	144.3	24170242	15.7324	0.21765	trans
A_46_P333580	chrA09	29670268	29670327	BnN9p34420779	A09	154.1	29185689	40.5968	0.40425	cis
A_46_P334085	chrA05	20271208	20271267	BnN9p36169883	A09	157.3	30795923	9.6771	0.12095	trans
A_46_P334275	chrA09	9046648	9046589	BnN9p10197711	A09	133	16022407	12.0448	0.2496	trans
A_46_P334660	chrA09	7690799	7690858	BnN9p10197711	A09	133	16022407	28.296	0.4164	trans
A_46_P334720	chrA09	33597903	33597847	BnN9p38146463	A09	168.8	32206451	10.9281	0.1828	cis
A_46_P334765	chrC05_random	820301	820242	BnN9p32817315	A09	151.6	27779148	4.7242	0.0727	trans
A_46_P334785	chrA09_random	3748720	3748681	BnN9p34992197	A09	155.5	29713336	38.2777	0.4591	cis
A_46_P334945	chrC05	6633718	6633777	BnN9p36169883	A09	157.3	30795923	14.3032	0.1913	trans
A_46_P335065	chrA09	23495265	23495324	BnN9p10197711	A09	132	16022407	5.7365	0.06275	trans
A_46_P335665	chrC02	11178812	11178753	BnN9p36169883	A09	157.3	30795923	11.5235	0.14675	trans
A_46_P335810	NA	NA	NA	BnN9p25679946	A09	135.7	21623034	12.7661	0.1118	NA
A_46_P335830	chrC09	48083995	48083956	BnN9p13640142	A09	130	11828731	7.9437	0.08205	trans
A_46_P336960	chrC01	2062946	2062890	BnN9p36169883	A09	157.3	30795923	12.6614	0.17315	trans
A_46_P337560	chrA09_random	3165591	3165650	BnN9p32102552	A09	149.6	27162009	28.6031	0.3416	cis
A_46_P337560	chrA09_random	3165591	3165650	BnN9p36096719	A09	156.9	30730820	12.5274	0.21175	trans
A_46_P337760	chrA06	7392016	7392075	BnN9p36169883	A09	157.3	30795923	7.3767	0.11295	trans
A_46_P337820	chrA07	15256092	15256034	BnN9p25335523	A09	134.9	21270411	4.9868	0.073	trans
A_46_P337920	chrCnn_random	58036686	58036745	BnN9p27495421	A09	143.5	BnchrAnn_random	20.9033	0.1938	trans
A_46_P337920	chrCnn_random	58036686	58036745	BnN9p32326702	A09	150.4	27339782	8.5319	0.105	trans
A_46_P338560	chrAnn_random	13017914	13017973	BnN9p14682425	A09	131.2	12990822	14.1882	0.1868	trans
A_46_P339995	chrA09	20426206	20426265	BnN9p25335523	A09	134.9	21270411	37.2716	0.2231	cis
A_46_P340060	chrA09	29884187	29884246	BnN9p35716954	A09	155.7	30361588	8.0946	0.09125	cis
A_46_P340765	chrA09_random	1532443	1532384	BnN9p10197711	A09	133	16022407	28.0058	0.30205	trans
A_46_P341300	chrA06	10030494	10030553	BnN9p33307742	A09	152.9	28229776	8.0764	0.09675	trans
A_46_P343040	chrC08	33750611	33750552	BnN9p36573079	A09	158.6	BnchrA09_random	5.2641	0.08105	trans
A_46_P343960	chrCnn_random	52935286	52935227	BnN9p13640142	A09	130	11828731	8.7529	0.11675	trans
A_46_P343980	chrC04	48420484	48420542	BnN9p10197711	A09	132	16022407	7.2604	0.0983	trans
A_46_P344040	chrA06_random	2162400	2162341	BnN9p36169883	A09	157.3	30795923	12.8137	0.1312	trans
A_46_P344335	chrC08	25258314	25258370	BnN9p25679946	A09	135.7	21623034	12.1898	0.14045	trans
A_46_P344335	chrC08	25258314	25258370	BnN9p36096719	A09	156.9	30730820	5.021	0.04115	trans
A_46_P344690	chrA03	10632553	10632612	BnN9p36096719	A09	156.9	30730820	7.1235	0.0838	trans
A_46_P346301	chrA09	17361191	17361132	BnN9p10197711	A09	133	16022407	20.5012	0.25955	cis
A_46_P346705	chrA04	18574629	18574570	BnN9p36169883	A09	157.3	30795923	4.9021	0.0726	trans
A_46_P347810	chrAnn_random	19944346	19944405	BnN9p32817315	A09	151.6	27779148	6.3435	0.0841	trans
A_46_P348085	chrA05_random	2380580	2380636	BnN9p32817315	A09	151.6	27779148	5.9245	0.0987	trans
A_46_P348405	chrA06	23321465	23321524	BnN9p36169883	A09	157.3	30795923	8.3968	0.1196	trans
A_46_P349150	chrA09	9225300	9225241	BnN9p25797589	A09	136.1	21747322	7.9068	0.1348	trans
A_46_P349505	chrA09	28308204	28308145	BnN9p36096719	A09	156.9	30730820	9.0956	0.11165	cis
A_46_P349560	chrC03	15658243	15658302	BnN9p36169883	A09	157.3	30795923	9.7761	0.12835	trans
A_46_P349660	NA	NA	NA	BnN9p26198959	A09	139.2	22128629	21.3097	0.37725	NA
A_46_P350555	chrA09	30480454	30480395	BnN9p36096719	A09	156.9	30730820	6.023	0.08715	cis
A_46_P350715	chrA09	30167139	30167198	*pW145d	A09	163.2	3.16582e+07	13.584	0.17875	cis
A_46_P350920	chrA05	19994705	19994646	BnN9p36169883	A09	157.3	30795923	12.2195	0.12635	trans
A_46_P351015	chrAnn_random	14990548	14990608	BnN9p36169883	A09	157.3	30795923	12.6983	0.1609	trans
A_46_P351280	chrA08	17050284	17050343	BnN9p36169883	A09	157.3	30795923	11.6038	0.11405	trans
A_46_P351955	chrA09	13902928	13902870	BnN9p10197711	A09	133	16022407	49.4581	0.4222	cis
A_46_P352845	chrC04	7474	7415	BnN9p36169883	A09	157.3	30795923	14.6183	0.1766	trans
A_46_P353010	chrA08	18666464	18666405	BnN9p36169883	A09	157.3	30795923	11.9446	0.1723	trans
A_46_P353975	chrCnn_random	63355274	63355215	BnN9p36169883	A09	157.3	30795923	12.1965	0.12775	trans
A_46_P354380	chrC08	34747405	34747346	BnN9p36445006	A09	158.2	BnchrA09_random	17.898	0.20645	trans
A_46_P354725	chrC01	9209153	9209097	BnN9p35716954	A09	155.7	30361588	4.9732	0.06255	trans
A_46_P354860	NA	NA	NA	BnN9p14682425	A09	131.2	12990822	6.8811	0.0327	NA
A_46_P355050	chrC08	30865642	30865701	BnN9p36169883	A09	157.3	30795923	16.0498	0.14475	trans
A_46_P355330	chrA09	24018319	24018260	BnN9p32470450	A09	150.8	27436116	7.9881	0.08365	cis
A_46_P355545	chrA03	8228312	8228371	BnN9p36169883	A09	157.3	30795923	5.7476	0.0903	trans
A_46_P355680	chrC01	14824704	14824645	BnN9p32817315	A09	151.6	27779148	5.0336	0.06975	trans
A_46_P355740	chrC05	6284922	6284863	BnN9p36169883	A09	157.3	30795923	16.7907	0.21745	trans
A_46_P357135	chrC03	55883819	55883760	BnN9p36169883	A09	157.3	30795923	15.4728	0.1821	trans
A_46_P357705	chrA09	28285761	28285715	BnN9p33307742	A09	152.9	28229776	19.023	0.26935	cis
A_46_P358035	chrC03	33049943	33049884	BnN9p36169883	A09	157.3	30795923	9.2926	0.12685	trans
A_46_P358580	chrC09	29147908	29147849	BnN9p36169883	A09	157.3	30795923	9.9052	0.1372	trans
A_46_P358772	chrA09	31631087	31631146	*sN12111a	A09	165.9	3.16582e+07	35.1323	0.3589	cis
A_46_P358820	chrA10	154039	153980	BnN9p36169883	A09	157.3	30795923	6.7827	0.086	trans
A_46_P358920	chrC01	2413789	2413847	BnN9p36169883	A09	157.3	30795923	16.8629	0.24795	trans
A_46_P359375	chrA05	6969508	6969567	BnN9p36169883	A09	157.3	30795923	16.245	0.1463	trans
A_46_P359500	NA	NA	NA	BnN9p36169883	A09	157.3	30795923	15.0946	0.16125	NA
A_46_P359500	NA	NA	NA	BnN9p36169883	A09	157.3	30795923	15.0946	0.16125	NA
A_46_P359500	NA	NA	NA	BnN9p36169883	A09	157.3	30795923	15.0946	0.16125	NA
A_46_P359855	chrC04	41804776	41804717	BnN9p33307742	A09	152.9	28229776	7.6025	0.1396	trans
A_46_P361105	chrC08	28759316	28759257	BnN9p31562739	A09	148	26660856	18.2535	0.227	trans
A_46_P361105	chrC08	28759316	28759257	BnN9p36096719	A09	156.9	30730820	10.2495	0.15325	trans
A_46_P361315	chrA08	10325871	10325930	BnN9p36169883	A09	157.3	30795923	8.4114	0.1351	trans
A_46_P361335	chrC03_random	1921610	1921667	BnN9p36169883	A09	157.3	30795923	12.4981	0.1448	trans
A_46_P362255	chrC08	33179622	33179563	BnN9p34420779	A09	154.1	29185689	32.4467	0.30965	trans
A_46_P362640	chrC03	24744103	24744162	BnN9p36169883	A09	157.3	30795923	11.9846	0.16225	trans
A_46_P362980	chrC07	43640974	43641033	BnN9p36169883	A09	157.3	30795923	13.3075	0.14	trans
A_46_P363085	chrA06	15404391	15404450	BnN9p36169883	A09	157.3	30795923	11.2344	0.1322	trans
A_46_P364200	chrA09	12485866	12485925	BnN9p30306145	A09	145.9	25454638	4.5971	0.04205	trans
A_46_P364460	chrC04	12216690	12216631	BnN9p36169883	A09	157.3	30795923	7.056	0.11185	trans
A_46_P364505	chrC03	7332733	7332674	BnN9p36169883	A09	157.3	30795923	7.5041	0.1018	trans
A_46_P364980	chrCnn_random	63320445	63320386	BnN9p32817315	A09	151.6	27779148	10.4771	0.13075	trans
A_46_P366090	chrA09	27481960	27482018	BnN9p36169883	A09	157.3	30795923	8.4319	0.11025	cis
A_46_P367070	chrC06	31812859	31812918	BnN9p36169883	A09	157.3	30795923	5.2075	0.07715	trans
A_46_P367810	chrA09	22601767	22601708	BnN9p26823882	A09	141	22423719	16.746	0.254	cis
A_46_P369010	chrA09	21011267	21011208	BnN9p25335523	A09	134.9	21270411	25.0856	0.2942	cis
A_46_P369355	chrA09	31376004	31375945	*sN12111a	A09	165.9	3.16582e+07	38.7764	0.4017	cis
A_46_P371580	chrA08	12271742	12271684	BnN9p36169883	A09	157.3	30795923	19.8003	0.1883	trans
A_46_P372990	chrA05	15248155	15248096	BnN9p36096719	A09	156.9	30730820	9.6082	0.13975	trans
A_46_P373085	chrC05	2949086	2949027	BnN9p35716954	A09	155.7	30361588	5.4305	0.08675	trans
A_46_P373970	chrA09	32546514	32546454	BnN9p36169883	A09	157.3	30795923	4.8026	0.06905	cis
A_46_P375055	chrA01_random	1887576	1887517	BnN9p27165724	A09	142.7	22768464	4.7148	0.06385	trans
A_46_P375055	chrA01_random	1887576	1887517	BnN9p32817315	A09	151.6	27779148	5.9167	0.0778	trans
A_46_P375590	chrA09	18722915	18722856	BnN9p14682425	A09	131.2	12990822	25.6197	0.27015	trans
A_46_P376000	chrC06	3527867	3527926	BnN9p36169883	A09	157.3	30795923	13.792	0.189	trans
A_46_P376235	chrA09	20987191	20987132	BnN9p25335523	A09	134.9	21270411	37.9017	0.3468	cis
A_46_P377080	chrA03	10194175	10194234	BnN9p36169883	A09	157.3	30795923	7.6958	0.1058	trans
A_46_P378148	chrA10	16511375	16511434	BnN9p36096719	A09	156.9	30730820	4.8454	0.055	trans
A_46_P378873	chrAnn_random	19407931	19407990	BnN9p32326702	A09	150.4	27339782	8.3517	0.1307	trans
A_46_P379078	chrA09	21324902	21324961	BnN9p25335523	A09	134.9	21270411	10.9085	0.1643	cis
A_46_P379393	chrC05	11166375	11166432	BnN9p26823882	A09	141	22423719	10.3786	0.1679	trans
A_46_P379508	chrC04	31804097	31804156	BnN9p36169883	A09	157.3	30795923	13.7754	0.1589	trans
A_46_P379553	chrCnn_random	71501437	71501496	BnN9p36169883	A09	157.3	30795923	5.1018	0.0508	trans
A_46_P380533	chrC08	18914773	18914832	BnN9p36169883	A09	157.3	30795923	5.501	0.07215	trans
A_46_P381113	chrA06	10592659	10592600	BnN9p34992197	A09	155.5	29713336	4.5164	0.0711	trans
A_46_P381588	chrA09_random	3870568	3870624	BnN9p35716954	A09	155.7	30361588	17.4507	0.21275	cis
A_46_P381828	chrA09	12954673	12954614	BnN9p10197711	A09	133	16022407	34.2618	0.3039	cis
A_46_P381918	chrC03	26265061	26265120	BnN9p36169883	A09	157.3	30795923	8.8425	0.12775	trans
A_46_P382288	chrA09_random	3003157	3003216	BnN9p30306145	A09	145.9	25454638	16.1312	0.2023	cis
A_46_P382823	chrA05	5408804	5408863	BnN9p36169883	A09	157.3	30795923	7.1038	0.0965	trans
A_46_P383503	chrA02	1808960	1808901	BnN9p36169883	A09	157.3	30795923	9.4171	0.1468	trans
A_46_P383618	NA	NA	NA	BnN9p33307742	A09	152.9	28229776	44.14	0.39865	NA
A_46_P383618	NA	NA	NA	BnN9p33307742	A09	152.9	28229776	44.14	0.39865	NA
A_46_P384678	chrA03	17347961	17348020	BnN9p32817315	A09	151.6	27779148	7.7762	0.09115	trans
A_46_P384838	chrA09	15262473	15262414	BnN9p14682425	A09	131.2	12990822	14.3878	0.1438	cis
A_46_P384838	chrA09	15262473	15262414	BnN9p33307742	A09	152.9	28229776	4.785	0.03645	trans
A_46_P024261	chrA09	24695902	24695842	BnN9p12472837	A09	128.8	10946807	12.1237	0.1961	trans							BnchrA09
A_46_P187135	chrA03	24971750	24971691	BnN9p12472837	A09	128.8	10946807	9.8438	0.14825	trans							BnchrA09
