# Supplementary material for: A systems genomics and genetics approach to identify the genetic regulatory network for lignin content in Brassica napus seeds
Source: Front Plant Sci. 2024 Jun 5;15:1393621. doi: 10.3389/fpls.2024.1393621 (PMC11188405; doi:10.3389/fpls.2024.1393621)
Supplement: Supplementary Table 4 — eQTLs overlapping with pQTLs identified from the fibre related network on C08. cis and trans, eQTL defined by B. napus cv. Darmor-bzh reference genome. cis*, cis-eQTL defined by the DH12075 reference genome. [file Table_4.xlsx]

## Sheet: Table S4
Table S4. eQTLs overlapping with pQTLs identified from the fibre related network on C08. cis and trans, eQTL defined by B. napus cv. Darmor-bzh reference genome. cis*, cis-eQTL defined by the DH12075 reference genome
Probe ID	Probe Chr	Probe Start	Probe End	eQTL Marker	eQTL Chromosome	eQTL Position (cM)	eQTL Position (bp)	eQTL LOD Score	eQTL R2 (%)	eQTL (cis or trans)
A_46_P006961	chrA02	1532090	1532149	*sN13094c	C08	90.3	7.1991	32913001	0.129	trans
A_46_P009016	chrC06	28788678	28788630	BnN18p34122556	C08	82.9	6.5952	36077101	0.1805	trans
A_46_P014746	NA	NA	NA	BnN18p39241000	C08	92.2	7.8375	33797410	0.1311	NA
A_46_P014746	NA	NA	NA	BnN18p39241000	C08	92.2	7.8375	33797410	0.1311	NA
A_46_P014746	NA	NA	NA	BnN18p39241000	C08	92.2	7.8375	33797410	0.1311	NA
A_46_P017386	chrA10	11871096	11871037	BnN18p39241000	C08	92.2	11.2655	33797410	0.2147	trans
A_46_P020836	chrA09	25982863	25982922	BnN18p34122556	C08	82.9	4.9532	36077101	0.1279	trans
A_46_P022756	chrA08	1000388	1000329	BnN18p34020085	C08	82	4.8034	28791934	0.1034	trans
A_46_P024041	chrA09	29911733	29911674	*sN13094c	C08	91.3	7.9553	32913001	0.1381	trans
A_46_P028646	chrC05	6281794	6281740	*sN13094c	C08	91.3	4.7034	32913001	0.1113	trans
A_46_P031256	chrA02	13079526	13079585	BnN18p33767888	C08	81.7	4.9224		0.1017	trans
A_46_P032856	chrC08	38351811	38351752	*sN13094c	C08	89.3	7.3575	32913001	0.1924	trans
A_46_P035941	chrC03	12117186	12117127	*sN13094c	C08	90.3	5.6691	32913001	0.163	trans
A_46_P036031	chrA09	28096172	28096113	BnN18p34647062	C08	84.7	7.9099	29487845	0.1586	trans
A_46_P039861	chrC02	21442781	21442840	BnN18p39869059	C08	92.6	5.7663	34310830	0.1315	trans
A_46_P040291	chrA09	23033137	23033078	BnN18p39241000	C08	92.2	6.4841	33797410	0.1391	trans
A_46_P042636	chrC04	22114882	22114823	BnN18p39241000	C08	92.2	8.0731	33797410	0.2147	trans
A_46_P046186	chrA03	21143184	21143125	*sN13094c	C08	91.3	7.7583	32913001	0.1596	trans
A_46_P046691	chrC03	1219705	1219646	BnN18p39241000	C08	92.2	7.9894	33797410	0.1776	trans
A_46_P046891	chrC06	2106760	2106701	BnN18p39241000	C08	92.2	6.6909	33797410	0.1196	trans
A_46_P046916	chrC03	59127147	59127089	BnN18p34122556	C08	82.9	5.0863	36077101	0.1182	trans
A_46_P048216	chrA10	6527439	6527381	BnN18p39241000	C08	92.2	5.3722	33797410	0.1178	trans
A_46_P048776	chrA05	1279237	1279296	BnN18p39241000	C08	92.2	8.3063	33797410	0.1607	trans
A_46_P048956	chrA03	12455034	12454975	*sN13094c	C08	91.3	10.9563	32913001	0.1898	trans
A_46_P050301	chrA01	3893603	3893544	BnN18p39241000	C08	92.2	7.1045	33797410	0.1268	trans
A_46_P057531	chrA03	9130784	9130843	BnN18p34647062	C08	83.7	5.5534	29487845	0.1144	trans
A_46_P067856	chrC04	36999340	36999281	BnN18p32115345	C08	80	5.6815	27018599	0.1603	trans
A_46_P071106	chrC06	35498486	35498427	BnN18p39241000	C08	92.2	8.8247	33797410	0.178	trans
A_46_P073191	chrA07	5290232	5290173	BnN18p39241000	C08	92.2	5.3009	33797410	0.1035	trans
A_46_P077466	chrC03	14491307	14491248	BnN18p39241000	C08	92.2	5.1696	33797410	0.0799	trans
A_46_P078271	chrC08	33033138	33033197	*sN13094c	C08	90.3	9.3925	32913001	0.2032	cis
A_46_P078536	chrC02	40332175	40332116	BnN18p39241000	C08	92.2	4.7309	33797410	0.117	trans
A_46_P081436	chrC09	15074134	15074075	BnN18p39241000	C08	92.2	7.2189	33797410	0.1179	trans
A_46_P081796	chrC08	33834699	33834640	*sN13094c	C08	89.3	8.3036	32913001	0.2479	cis
A_46_P086491	chrC08	28130313	28130372	BnN18p39241000	C08	92.2	7.8279	33797410	0.1732	trans
A_46_P089926	chrC08	26558003	26558062	BnN18p32115345	C08	80	10.388	27018599	0.1493	cis
A_46_P090256	chrA09	27901123	27901063	BnN18p34647062	C08	84.7	12.115	29487845	0.3444	trans
A_46_P093546	NA	NA	NA	BnN18p35707246	C08	85.3	7.795	30553364	0.0637	NA
A_46_P093546	NA	NA	NA	BnN18p35707246	C08	85.3	7.795	30553364	0.0637	NA
A_46_P099074	chrC06	35302363	35302304	BnN18p39241000	C08	92.2	7.2635	33797410	0.1302	trans
A_46_P100884	chrA01	3384556	3384497	BnN18p39241000	C08	92.2	7.4758	33797410	0.1584	trans
A_46_P102114	chrA10_random	182965	182906	BnN18p34122556	C08	82.9	5.6567	36077101	0.1092	trans
A_46_P103249	chrA02	17867153	17867094	*sN13094c	C08	89.3	21.7163	32913001	0.3966	trans
A_46_P114834	chrA01	11514394	11514453	BnN18p39241000	C08	92.2	5.707	33797410	0.0924	trans
A_46_P128209	chrA09_random	3344252	3344311	BnN18p35707246	C08	85.3	9.909	30553364	0.0808	trans
A_46_P128280	chrC04	6349988	6350047	BnN18p39241000	C08	92.2	5.8547	33797410	0.0861	trans
A_46_P128449	chrA07	9774424	9774483	BnN18p39241000	C08	92.2	5.6375	33797410	0.0931	trans
A_46_P128539	chrC02	8514240	8514299	BnN18p39241000	C08	92.2	8.4381	33797410	0.1502	trans
A_46_P129044	chrA03	7874730	7874671	BnN18p39241000	C08	92.2	10.4362	33797410	0.2018	trans
A_46_P129694	chrC09	44195564	44195505	BnN18p39241000	C08	92.2	4.7376	33797410	0.0942	trans
A_46_P130134	chrA09	3827410	3827469	BnN18p39241000	C08	92.2	9.9909	33797410	0.1935	trans
A_46_P130274	chrA09	10134239	10134298	*sN13094c	C08	89.3	4.5378	32913001	0.0344	trans
A_46_P130704	chrC02	2982479	2982538	*sN13094c	C08	91.3	7.9008	32913001	0.1407	trans
A_46_P130729	chrA07	22125097	22125156	BnN18p39241000	C08	92.2	8.214	33797410	0.1596	trans
A_46_P143284	chrC08	33209569	33209626	BnN18p37515324	C08	86.5	17.7471		0.3719	unknown
A_46_P143999	chrC08	33518710	33518649	BnN18p37515324	C08	87.5	19.1541		0.2377	unknown
A_46_P149949	chrA03	9452934	9452993	BnN18p35707246	C08	85.3	4.9797	30553364	0.1513	trans
A_46_P150249	chrA02_random	181577	181636	BnN18p34647062	C08	83.7	4.7335	29487845	0.0874	trans
A_46_P150254	chrA02_random	153759	153818	BnN18p39241000	C08	92.2	6.0203	33797410	0.1305	trans
A_46_P155199	chrA03	9131022	9131081	*sN13094c	C08	91.3	5.4672	32913001	0.11	trans
A_46_P156569	chrC05_random	1677707	1677648	BnN18p37515324	C08	86.5	7.5655		0.1636	trans
A_46_P162329	chrC08	28517568	28517509	BnN18p39869059	C08	92.6	5.9177	34310830	0.0945	trans
A_46_P162979	chrC08	34940399	34940343	*sN13094c	C08	89.3	8.2351	32913001	0.1705	cis
A_46_P163409	chrA03_random	251081	251022	BnN18p34647062	C08	83.7	9.2667	29487845	0.1769	trans
A_46_P165929	chrC04	41644318	41644377	BnN18p39241000	C08	92.2	5.4235	33797410	0.0876	trans
A_46_P165964	chrA09	20497455	20497514	BnN18p37515324	C08	86.5	5.0553		0.121	trans
A_46_P167409	chrC08	33472517	33472458	BnN18p37515324	C08	86.5	8.1446		0.102	unknown
A_46_P167579	chrA01	8123986	8124045	BnN18p39241000	C08	92.2	5.8156	33797410	0.1188	trans
A_46_P168244	chrA08	1502094	1502035	BnN18p34122556	C08	82.9	4.6964	36077101	0.0772	trans
A_46_P169909	chrA01	6947242	6947285	BnN18p39241000	C08	92.2	4.9873	33797410	0.0822	trans
A_46_P170859	chrA09	26194640	26194698	BnN18p34122556	C08	82.9	5.2288	36077101	0.0943	trans
A_46_P173654	chrC09	15478586	15478636	BnN18p39241000	C08	92.2	5.2443	33797410	0.1423	trans
A_46_P178224	chrCnn_random	59128105	59128046	BnN18p39241000	C08	92.2	6.0957	33797410	0.1493	trans
A_46_P181844	chrC08	24921495	24921436	BnN18p34020085	C08	82	5.9295	28791934	0.1133	trans
A_46_P182279	chrC01	19796051	19796110	BnN18p34098757	C08	82.5	4.8466	28863639	0.0871	trans
A_46_P182349	chrA07	22125694	22125753	BnN18p39241000	C08	92.2	5.8102	33797410	0.1107	trans
A_46_P190144	chrA03	15213634	15213693	BnN18p39241000	C08	92.2	4.5999	33797410	0.088	trans
A_46_P190414	chrAnn_random	37010351	37010292	BnN18p39241000	C08	92.2	6.7844	33797410	0.1059	trans
A_46_P191819	chrC08_random	3914207	3914263	BnN18p34647062	C08	83.7	10.0739	29487845	0.266	trans
A_46_P192154	chrCnn_random	14843139	14843080	*sN13094c	C08	91.3	11.0163	32913001	0.2166	trans
A_46_P193129	chrC08	33902893	33902952	BnN18p39869059	C08	92.6	4.8998	34310830	0.1174	cis
A_46_P193224	chrC08	33587813	33587754	*sN13094c	C08	89.3	15.8765	32913001	0.131	cis
A_46_P194184	chrA08	6940346	6940405	BnN18p39869059	C08	92.6	7.329	34310830	0.1434	trans
A_46_P195109	chrC03	15108638	15108579	*sN13094c	C08	91.3	5.7195	32913001	0.1205	trans
A_46_P197974	chrA08	2340408	2340462	BnN18p39241000	C08	92.2	8.3617	33797410	0.1526	trans
A_46_P198239	chrA07	9774011	9774070	BnN18p39241000	C08	92.2	5.3905	33797410	0.0986	trans
A_46_P201219	chrA07	15450915	15450856	BnN18p39241000	C08	92.2	5.8872	33797410	0.1167	trans
A_46_P201539	chrA06	14651552	14651493	BnN18p39241000	C08	92.2	7.0208	33797410	0.1672	trans
A_46_P203914	chrA05	4125986	4126045	*sN13094c	C08	91.3	4.6851	32913001	0.0811	trans
A_46_P209409	chrC08	33228381	33228331	BnN18p34122556	C08	82.9	7.4822	36077101	0.1263	cis
A_46_P212719	chrC08	29626933	29626992	BnN18p36370965	C08	85.7	7.6644	28098193	0.2233	cis
A_46_P213329	chrC03_random	2845023	2844964	*sN13094c	C08	91.3	6.4045	32913001	0.1475	trans
A_46_P213494	chrA10	154132	154073	BnN18p34020085	C08	82	7.1731	28791934	0.1673	trans
A_46_P214174	NA	NA	NA	*sN13094c	C08	90.3	8.4129	32913001	0.1814	NA
A_46_P219684	chrC08	31378649	31378708	BnN18p37515324	C08	87.5	15.1554		0.391	unknown
A_46_P220044	chrAnn_random	16739384	16739325	BnN18p39241000	C08	92.2	4.5153	33797410	0.0783	trans
A_46_P221259	chrCnn_random	42676736	42676677	*sN13094c	C08	91.3	7.1164	32913001	0.1781	trans
A_46_P222224	chrA10	16237236	16237295	BnN18p33602937	C08	81.3	5.1902	28373767	0.1065	trans
A_46_P223464	chrCnn_random	55005823	55005764	BnN18p39241000	C08	92.2	5.4671	33797410	0.1128	trans
A_46_P227494	chrA03	8772050	8771991	BnN18p34020085	C08	82	5.691	28791934	0.1586	trans
A_46_P236474	NA	NA	NA	BnN18p34122556	C08	82.9	5.4414	36077101	0.1546	NA
A_46_P236474	NA	NA	NA	BnN18p34122556	C08	82.9	5.4414	36077101	0.1546	NA
A_46_P236474	NA	NA	NA	BnN18p34122556	C08	82.9	5.4414	36077101	0.1546	NA
A_46_P236855	chrC02	18652195	18652136	*sN13094c	C08	91.3	5.1619	32913001	0.1169	trans
A_46_P238624	chrC04	6383150	6383091	BnN18p34647062	C08	83.7	5.3856	29487845	0.1059	trans
A_46_P240079	chrA03	11255428	11255487	BnN18p35707246	C08	85.3	4.6738	30553364	0.1353	trans
A_46_P240684	chrC04	22697100	22697159	*sN13094c	C08	91.3	8.3063	32913001	0.1595	trans
A_46_P245939	chrC03	47863013	47863056	BnN18p39869059	C08	92.6	9.6073	34310830	0.2862	trans
A_46_P246649	chrA08	10232937	10232878	*sN13094c	C08	91.3	9.8748	32913001	0.1873	trans
A_46_P247334	chrA01	1578559	1578618	BnN18p34020085	C08	82	5.3682	28791934	0.1204	trans
A_46_P250579	chrA03	2707756	2707816	BnN18p39869059	C08	92.6	8.7929	34310830	0.2034	trans
A_46_P250594	chrA04	4245283	4245342	BnN18p34098757	C08	82.5	6.1549	28863639	0.1085	trans
A_46_P253639	NA	NA	NA	BnN18p37515324	C08	86.5	6.5467		0.1341	NA
A_46_P253639	NA	NA	NA	BnN18p37515324	C08	86.5	6.5467		0.1341	NA
A_46_P255604	chrA03	9599189	9599132	BnN18p39241000	C08	92.2	8.0304	33797410	0.1741	trans
A_46_P265578	chrA09	943440	943495	BnN18p34647062	C08	83.7	6.2147	29487845	0.1306	trans
A_46_P266973	chrC08	36338874	36338815	*sN13094c	C08	91.3	5.4148	32913001	0.1498	cis
A_46_P271498	chrA09	25159209	25159268	*sN13094c	C08	89.3	5.9459	32913001	0.1174	trans
A_46_P273478	NA	NA	NA	*sN13094c	C08	89.3	8.065	32913001	0.1752	NA
A_46_P273478	NA	NA	NA	*sN13094c	C08	89.3	8.065	32913001	0.1752	NA
A_46_P273478	NA	NA	NA	*sN13094c	C08	89.3	8.065	32913001	0.1752	NA
A_46_P281363	chrA09	22249791	22249850	BnN18p39869059	C08	92.6	9.0676	34310830	0.1799	trans
A_46_P281793	NA	NA	NA	BnN18p39241000	C08	92.2	5.2531	33797410	0.0909	NA
A_46_P281793	NA	NA	NA	BnN18p39241000	C08	92.2	5.2531	33797410	0.0909	NA
A_46_P281793	NA	NA	NA	BnN18p39241000	C08	92.2	5.2531	33797410	0.0909	NA
A_46_P282118	chrC06_random	3312725	3312667	BnN18p39241000	C08	92.2	6.8079	33797410	0.1214	trans
A_46_P284268	chrA08	1000800	1000743	BnN18p32357196	C08	80.4	6.3706	27236973	0.1565	trans
A_46_P301230	chrC04	43547812	43547869	BnN18p39241000	C08	92.2	7.4685	33797410	0.161	trans
A_46_P301260	chrA04	14006183	14006242	BnN18p34647062	C08	83.7	4.6689	29487845	0.1017	trans
A_46_P306640	chrA06	21201615	21201556	BnN18p35707246	C08	85.3	5.4122	30553364	0.1232	trans
A_46_P306970	NA	NA	NA	BnN18p33767888	C08	81.7	8.9342		0.1314	NA
A_46_P306970	NA	NA	NA	BnN18p33767888	C08	81.7	8.9342		0.1314	NA
A_46_P312135	chrC03	3973614	3973673	*sN13094c	C08	91.3	12.8158	32913001	0.1843	trans
A_46_P313655	chrC01	8808863	8808804	BnN18p39241000	C08	92.2	7.7555	33797410	0.1512	trans
A_46_P314670	chrC08	36469875	36469934	*es2298bRV	C08	92.1	9.2474	37052097	0.2663	cis
A_46_P315620	chrC03	33049841	33049782	BnN18p34122556	C08	82.9	7.1045	36077101	0.1803	trans
A_46_P316845	chrC04	11857080	11857139	BnN18p39241000	C08	92.2	7.5271	33797410	0.1307	trans
A_46_P317025	chrA07	22137349	22137408	BnN18p39869059	C08	92.6	7.0321	34310830	0.1298	trans
A_46_P317055	chrA09	31474245	31474304	*sN13094c	C08	90.3	5.0636	32913001	0.0656	trans
A_46_P318320	chrA10	631902	631961	BnN18p39241000	C08	92.2	5.2965	33797410	0.0668	trans
A_46_P325870	chrA01	20697189	20697248	BnN18p39241000	C08	92.2	6.2001	33797410	0.1061	trans
A_46_P327195	chrC08	29952077	29952136	BnN18p34098757	C08	82.5	8.6997	28863639	0.1761	cis
A_46_P330115	chrA08	17049530	17049589	BnN18p39241000	C08	92.2	6.4203	33797410	0.1233	trans
A_46_P332105	chrCnn_random	12753397	12753338	BnN18p34122556	C08	82.9	6.5665	36077101	0.1141	trans
A_46_P334945	chrC05	6633718	6633777	BnN18p39241000	C08	92.2	8.0141	33797410	0.1768	trans
A_46_P335545	chrA09_random	2971337	2971396	BnN18p32115345	C08	80	10.5914	27018599	0.3387	trans
A_46_P336275	chrA09	27123898	27123957	BnN18p33767888	C08	81.7	5.6306		0.1929	trans
A_46_P336490	chrAnn_random	35831016	35831075	BnN18p37515324	C08	86.5	7.9307		0.2181	trans
A_46_P336960	chrC01	2062946	2062890	BnN18p35707246	C08	85.3	5.5767	30553364	0.1217	trans
A_46_P340060	chrA09	29884187	29884246	BnN18p37515324	C08	86.5	6.2674		0.1438	trans
A_46_P349505	chrA09	28308204	28308145	BnN18p35707246	C08	85.3	8.2499	30553364	0.1977	trans
A_46_P350715	chrC08	33619405	33619461	BnN18p39241000	C08	92.2	5.5084	33797410	0.1152	cs
A_46_P350920	chrA05	19994705	19994646	BnN18p39241000	C08	92.2	11.0812	33797410	0.2198	trans
A_46_P351015	chrAnn_random	14990548	14990608	BnN18p39241000	C08	92.2	6.1024	33797410	0.1268	trans
A_46_P351280	chrA08	17050284	17050343	BnN18p34647062	C08	83.7	9.6969	29487845	0.1785	trans
A_46_P352845	chrC04	7474	7415	BnN18p39241000	C08	92.2	5.6677	33797410	0.1049	trans
A_46_P354380	chrC08	34747405	34747346	*sN13094c	C08	89.3	9.5345	32913001	0.1721	cis
A_46_P355050	chrC08	30865642	30865701	BnN18p39241000	C08	92.2	14.1435	33797410	0.2413	cis
A_46_P355680	chrC01	14824704	14824645	BnN18p39241000	C08	92.2	4.7648	33797410	0.112	trans
A_46_P357135	chrC03	55883819	55883760	BnN18p39241000	C08	92.2	8.147	33797410	0.1545	trans
A_46_P358035	chrC03	33049943	33049884	BnN18p34647062	C08	83.7	6.5242	29487845	0.1637	trans
A_46_P358400	chrA10_random	223732	223791	BnN18p34122556	C08	82.9	5.3084	36077101	0.1723	trans
A_46_P359375	chrA05	6969508	6969567	BnN18p34647062	C08	83.7	7.4872	29487845	0.1033	trans
A_46_P359500	NA	NA	NA	BnN18p39869059	C08	92.6	7.3583	34310830	0.1248	NA
A_46_P359500	NA	NA	NA	BnN18p39869059	C08	92.6	7.3583	34310830	0.1248	NA
A_46_P359500	NA	NA	NA	BnN18p39869059	C08	92.6	7.3583	34310830	0.1248	NA
A_46_P362255	chrC08	33179622	33179563	BnN18p39241000	C08	92.2	18.2004	33797410	0.2208	cis
A_46_P362640	chrC03	24744103	24744162	BnN18p39869059	C08	92.6	6.2392	34310830	0.1429	trans
A_46_P362980	chrC07	43640974	43641033	BnN18p39241000	C08	92.2	7.7687	33797410	0.1385	trans
A_46_P363085	chrA06	15404391	15404450	*sN13094c	C08	91.3	7.7972	32913001	0.1704	trans
A_46_P363900	chrCnn_random	8326584	8326643	BnN18p37515324	C08	86.5	6.3891		0.1979	trans
A_46_P364980	chrCnn_random	63320445	63320386	BnN18p39241000	C08	92.2	8.3868	33797410	0.1355	trans
A_46_P366090	chrC08	30319285	30319344	BnN18p37515324	C08	86.5	5.7097		0.1398	unknown
A_46_P371580	chrA08	12271742	12271684	BnN18p39241000	C08	92.2	10.0636	33797410	0.1416	trans
A_46_P379508	chrC04	31804097	31804156	BnN18p39241000	C08	92.2	5.7483	33797410	0.1044	trans
A_46_P379553	chrCnn_random	71501437	71501496	BnN18p32357196	C08	80.4	7.973	27236973	0.1703	trans
A_46_P381658	chrC03	48578155	48578096	BnN18p34020085	C08	82	7.0504	28791934	0.2126	trans
A_46_P384678	chrA03	17347961	17348020	BnN18p34647062	C08	83.7	7.2386	29487845	0.1589	trans
