# Supplementary material for: A systems genomics and genetics approach to identify the genetic regulatory network for lignin content in Brassica napus seeds
Source: Front Plant Sci. 2024 Jun 5;15:1393621. doi: 10.3389/fpls.2024.1393621 (PMC11188405; doi:10.3389/fpls.2024.1393621)
Supplement: Supplementary Table 5 — Differential expressed genes within the fibre regulatory network between parental lines DH12075 (DH) and PSA12 (PSA). Up indicated higher gene expression level in DH12075. Corrected p-value: p-value was adjusted with Benjamini-Hochberg’s method and controlled at FDR (False Discovery Rate) = 0.05. Genes with more than 2- fold changes and corrected p-value < 0.05 were claimed as significantly differential expressed. Genes highlighted in red have a corrected p-value < 0.05, but a fold change between 2 - 1.5. [file Table_5.xlsx]

## Sheet: Sheet1
Table S5: Differential expressed genes within the fibre regulatory network between parental lines DH12075 (DH) and PSA12 (PSA). Up indicated higher gene expression level in DH12075. Corrected p-value: p-value was adjusted with Benjamini-Hochberg’s method and controlled at FDR (False Discovery Rate) = 0.05. Genes with more than 2- fold changes and corrected p-value < 0.05 were claimed as significa…
ID	Fold change ([DH] vs [PSA])	up/down	Corrected p-value	p-value
A_46_P205759	102.866	down	0.000523989	6.31897e-07	| Symbols: HSP70-1, AT-HSC70-1, HSC70, HSC70-1 | HSC70-1 (heat shock cognate 70 kDa protein 1); ATP binding | chr5:553743-556440 REVERSE
A_46_P165439	53.1918	down	0.00107983	2.80476e-06
A_46_P136359	40.2408	up	0.0382422	0.00187362	| Symbols: | eukaryotic translation initiation factor SUI1, putative | chr5:22325497-22326634 REVERSE
A_46_P205549	31.6358	down	5.13192e-05	2.6351e-09
A_46_P225674	23.0499	down	0.00245568	1.14496e-05
A_46_P130274	14.6736	up	0.0170284	0.000381554	| Symbols: | acid phosphatase class B family protein | chr5:17729636-17731563 FORWARD
A_46_P333580	14.4555	up	0.00791676	9.62055e-05	| Symbols: ATHB6 | ATHB6 (ARABIDOPSIS THALIANA HOMEOBOX PROTEIN 6); transcription factor | chr2:9533175-9534910 REVERSE
A_46_P001756	11.3108	up	0.0335888	0.00147457	| Symbols: NHD1, ATNHD1 | ATNHD1 (Arabidopsis thaliana Na/H antiporter 1); sodium:hydrogen antiporter | chr3:6754621-6758267 REVERSE
A_46_P248699	11.1996	up	0.0427228	0.00231745	| Symbols: | prephenate dehydrogenase family protein | chr1:5404353-5405681 FORWARD
A_46_P252754	10.4199	up	0.0229182	0.000685286	| Symbols: RPL27AB, RPL27A | RPL27A (RIBOSOMAL PROTEIN L27A); structural constituent of ribosome | chr1:8262973-8263576 FORWARD
A_46_P009681	10.0989	up	0.0431572	0.00236404
A_46_P025306	10.0805	down	0.015939	0.000333419	| Symbols: FLA13 | FLA13 (FASCICLIN-LIKE ARABINOGALACTAN PROTEIN 13 PRECURSOR) | chr5:17778317-17779230 FORWARD
A_46_P293428	9.65906	up	0.0222806	0.000644754	| Symbols: HTA13 | HTA13; DNA binding | chr3:7229413-7230152 FORWARD
A_46_P339155	9.56212	up	0.0236122	0.000721538
A_46_P223619	9.44002	up	0.0100255	0.000148104	| Symbols: | serine protease inhibitor, Kazal-type family protein | chr3:22967114-22967858 REVERSE
A_46_P383618	9.27577	up	0.0341968	0.0015314
A_46_P059306	8.84869	up	0.043096	0.00235968	| Symbols: HTA13 | HTA13; DNA binding | chr3:7229413-7230152 FORWARD
A_46_P263983	8.79743	up	0.0100294	0.000148394	| Symbols: B5 #6 | B5 #6 (cytochrome b5 family protein #6); heme binding / transition metal ion binding | chr1:9113887-9114964 FORWARD
A_46_P312735	8.71814	up	0.0131679	0.00024041	| Symbols: VHA-A2 | VHA-A2 (VACUOLAR PROTON ATPASE A2); ATPase | chr2:9169700-9175532 FORWARD
A_46_P190484	8.70534	down	0.00105648	2.7196e-06	| Symbols: | sulfotransferase family protein | chr1:9841319-9842299 FORWARD
A_46_P309470	8.54316	up	0.0365503	0.00173173	| Symbols: | semialdehyde dehydrogenase family protein | chr2:8620005-8623099 FORWARD
A_46_P067206	8.45369	up	0.0143282	0.000278456	| Symbols: | disease resistance-responsive protein-related / dirigent protein-related | chr2:9055212-9056485 REVERSE
A_46_P317005	8.03707	up	0.0449612	0.00250084
A_46_P317985	7.84759	up	0.01713	0.000386139	| Symbols: | F-box family protein-related | chr3:19480630-19481163 REVERSE
A_46_P068276	7.30428	up	0.0422936	0.00227357	| Symbols: | prenylated rab acceptor (PRA1) family protein | chr5:241380-242222 REVERSE
A_46_P209179	6.9926	down	0.0137423	0.000259525	| Symbols: | delta-8 sphingolipid desaturase, putative | chr2:18984417-18986074 FORWARD
A_46_P174789	6.82161	up	0.0162614	0.000351097	| Symbols: | disease resistance protein (CC-NBS-LRR class), putative | chr5:26731990-26735014 REVERSE
A_46_P365615	6.79528	up	0.00784509	9.4061e-05	| Symbols: RECQL4B, ATRECQ4B | ATRECQ4B/RECQL4B (ARABIDOPSIS RECQ HELICASE L4B); DNA helicase | chr1:22435025-22441718 REVERSE
A_46_P071806	6.5668	down	0.0280627	0.00105625	| Symbols: | nodulin MtN3 family protein | chr5:20673479-20675227 REVERSE
A_46_P325695	6.5436	up	0.0195897	0.000505643
A_46_P146469	6.40643	down	0.0396663	0.00201924	| Symbols: TET8 | TET8 (TETRASPANIN8) | chr2:10142685-10144641 REVERSE
A_46_P188739	6.3618	down	0.0039375	2.64649e-05	| Symbols: | similar to unknown protein [Arabidopsis thaliana] (TAIR:AT5G64910.1); similar to 117M18_4 [Brassica rapa] (GB:AAZ66923.1) | chr5:3127907-3131728 FORWARD
A_46_P327495	6.25034	up	0.0222094	0.000639303	| Symbols: NFD2 | NFD2 (NUCLEAR FUSION DEFECTIVE 2); RNA binding / ribonuclease III | chr1:8664141-8665277 FORWARD
A_46_P139059	6.18239	up	0.0112601	0.000182794	| Symbols: | similar to hypothetical protein [Capsicum chinense] (GB:CAJ13713.1) | chr2:8971481-8972511 FORWARD
A_46_P258584	5.97896	down	0.020404	0.000550312	| Symbols: | phosphate transporter family protein | chr1:28683829-28686889 REVERSE
A_46_P215214	5.92965	up	0.0268264	0.000947508	| Symbols: | DNAJ heat shock N-terminal domain-containing protein | chr2:9217735-9220138 REVERSE
A_46_P176704	5.8714	up	0.00612683	6.22841e-05
A_46_P168879	5.63	up	0.00128053	3.68243e-06	| Symbols: CID12, ATRBP37, RBP37 | RBP37 (RNA-BINDING PROTEIN 37); RNA binding | chr4:6557233-6559483 FORWARD
A_46_P165119	5.55851	up	0.0329172	0.00140539	| Symbols: | DNAJ heat shock N-terminal domain-containing protein | chr2:9217735-9220138 REVERSE
A_46_P009211	5.51533	up	0.0390573	0.00193837	| Symbols: | peroxidase, putative | chr5:2079956-2081685 REVERSE
A_46_P070436	5.49134	up	5.13192e-05	3.57044e-09	| Symbols: | disease resistance-responsive protein-related / dirigent protein-related | chr2:9055212-9056485 REVERSE
A_46_P139069	5.47306	up	0.035549	0.00164554	| Symbols: | similar to hypothetical protein [Capsicum chinense] (GB:CAJ13713.1) | chr2:8971481-8972511 FORWARD
A_46_P033662	5.45454	up	0.0070572	7.77405e-05	| Symbols: | similar to hypothetical protein OsI_030939 [Oryza sativa (indica cultivar-group)] (GB:EAZ09707.1); contains InterPro domain Protein of unknown function DUF667 (InterPro:IPR007714) | chr3:3921535-3923162 REVERSE
A_46_P170804	5.44799	down	0.0105631	0.0001607
A_46_P143279	5.32764	up	0.0291547	0.00114739	| Symbols: | lipid-associated family protein | chr2:9433929-9434897 REVERSE
A_46_P218709	5.1976	down	0.00875153	0.000116295	| Symbols: RIN4 | RIN4 (RPM1 INTERACTING PROTEIN 4); protein binding | chr3:9132317-9134037 FORWARD
A_46_P311460	5.18989	up	0.00152415	5.05459e-06	| Symbols: | signal recognition particle 19 kDa protein, putative / SRP19, putative | chr1:17790214-17792693 REVERSE
A_46_P141694	5.15968	up	0.00995334	0.000144931	| Symbols: ATMDAR1 | ATMDAR1 (MONODEHYDROASCORBATE REDUCTASE 1); monodehydroascorbate reductase (NADH) | chr3:19612190-19615432 REVERSE
A_46_P334785	5.12372	up	0.0232756	0.000702636	| Symbols: IRX4, ATCCR1, CCR1 | CCR1 (CINNAMOYL COA REDUCTASE 1) | chr1:5478748-5482174 FORWARD
A_46_P079246	4.8848	up	0.0131679	0.000240647	| Symbols: | senescence-associated protein-related | chr2:10947225-10949333 REVERSE
A_46_P248314	4.87477	up	0.0274926	0.00100993	| Symbols: | signal peptidase | chr2:9522016-9522615 FORWARD
A_46_P131509	4.74484	up	0.0278466	0.00103908
A_46_P009246	4.70645	down	0.0156255	0.000321425	| Symbols: ANAC032 | ANAC032 (Arabidopsis NAC domain containing protein 32); transcription factor | chr1:29104848-29106155 FORWARD
A_46_P327135	4.67444	up	0.0346348	0.00156861	| Symbols: | basic helix-loop-helix (bHLH) family protein | chr3:7507246-7509181 FORWARD
A_46_P035741	4.637	up	0.00121251	3.31902e-06
A_46_P141624	4.59978	down	0.0430499	0.00235616	| Symbols: | phosphate-responsive protein, putative | chr5:25721155-25722542 FORWARD
A_46_P044061	4.53481	up	0.00503039	4.28143e-05	| Symbols: | disease resistance-responsive family protein | chr2:9057371-9057931 REVERSE
A_46_P024071	4.52749	down	0.0229182	0.00068286	| Symbols: | similar to ESP4 (ENHANCED SILENCING PHENOTYPE 4), binding [Arabidopsis thaliana] (TAIR:AT5G01400.1); similar to unnamed protein product [Vitis vinifera] (GB:CAO61552.1); contains domain PTHR15245:SF6 (PTHR15245:SF6); contains domain PTHR15245 (PTHR15245) | chr1:9596347-9603242 FORWARD
A_46_P028976	4.51406	up	0.0270066	0.000963318	| Symbols: | similar to unknown protein [Arabidopsis thaliana] (TAIR:AT5G15690.1); similar to predicted protein [Physcomitrella patens subsp. patens] (GB:EDQ71436.1); contains domain PD201143 (PD201143); contains domain PTHR13381 (PTHR13381) | chr4:2431118-2433548 FORWARD
A_46_P353975	4.44715	down	0.0292268	0.00115204	| Symbols: ADR1-L1 | ADR1-L1 (ADR1-LIKE 1); ATP binding / protein binding | chr4:16051055-16056530 REVERSE
A_46_P356380	4.4349	up	0.030693	0.00125349	| Symbols: | semialdehyde dehydrogenase family protein | chr2:8620005-8623099 FORWARD
A_46_P099549	4.39275	up	0.00521436	4.58098e-05	| Symbols: | FAD-binding domain-containing protein | chr1:10900836-10902516 FORWARD
A_46_P194539	4.37792	down	0.0197932	0.000519159	| Symbols: | disease resistance-responsive family protein / dirigent family protein | chr4:6820029-6820743 FORWARD
A_46_P078271	4.27254	down	0.0180228	0.000425085	| Symbols: | cytochrome-c oxidase/ electron carrier | chr4:11265662-11266982 FORWARD
A_46_P238489	4.17311	down	0.0411692	0.00217207	| Symbols: | similar to unknown protein [Arabidopsis thaliana] (TAIR:AT3G05570.1); similar to unknown [Populus trichocarpa] (GB:ABK93095.1) | chr4:18268043-18269206 FORWARD
A_46_P176629	4.04322	up	0.0093957	0.000132831	| Symbols: | shikimate kinase family protein | chr2:7291039-7292319 REVERSE
A_46_P058116	3.99605	up	8.67699e-05	1.81106e-08	| Symbols: PGP11 | PGP11 (P-GLYCOPROTEIN 11); ATPase, coupled to transmembrane movement of substances | chr1:524134-528745 FORWARD
A_46_P021006	3.89206	down	0.0272475	0.000985293	| Symbols: | similar to unknown protein [Arabidopsis thaliana] (TAIR:AT5G64910.1); similar to 117M18_4 [Brassica rapa] (GB:AAZ66923.1) | chr5:3127907-3131728 FORWARD
A_46_P093176	3.81328	up	0.0172787	0.000392547
A_46_P316900	3.80806	up	0.000431693	4.60526e-07
A_46_P322190	3.76321	up	0.0165203	0.000361734
A_46_P103249	3.76128	down	0.0156956	0.000323957
A_46_P146464	3.75003	down	0.039112	0.00194381	| Symbols: TET8 | TET8 (TETRASPANIN8) | chr2:10142685-10144641 REVERSE
A_46_P142904	3.72519	up	0.0229841	0.000688579	| Symbols: NTF2A | NTF2A (NUCLEAR TRANSPORT FACTOR 2A); Ran GTPase binding / protein transporter | chr1:9484303-9485883 REVERSE
A_46_P131659	3.71478	up	0.0397403	0.00203079	| Symbols: | 60S ribosomal protein L32 (RPL32A) | chr4:10035497-10036553 REVERSE
A_46_P130774	3.70915	down	0.00093769	2.32683e-06
A_46_P335810	3.70776	up	0.0155417	0.000319251	| Symbols: | transcription factor | chr3:3096420-3098076 REVERSE
A_46_P067856	3.68732	down	0.0458464	0.00259959
A_46_P179494	3.67666	down	0.00948503	0.000135593	| Symbols: | glycosyl hydrolase family protein 43 | chr3:18507234-18509698 FORWARD
A_46_P226169	3.58576	down	0.0238844	0.00073562	| Symbols: | MD-2-related lipid recognition domain-containing protein / ML domain-containing protein | chr5:1976087-1977291 REVERSE
A_46_P004606	3.58192	up	0.0165203	0.000362053	| Symbols: | similar to Expressed protein [Arabidopsis thaliana] (TAIR:AT1G08125.1); similar to hypothetical protein [Vitis vinifera] (GB:CAN60171.1); contains domain SSF53335 (SSF53335); contains domain PTHR14614 (PTHR14614) | chr5:17797605-17798510 FORWARD
A_46_P316815	3.56526	up	0.0110537	0.000176468	| Symbols: | ribulose-phosphate 3-epimerase, cytosolic, putative / pentose-5-phosphate 3-epimerase, putative | chr1:23475514-23477304 REVERSE
A_46_P260793	3.56157	up	0.00551183	5.16415e-05
A_46_P190689	3.53261	down	0.0422448	0.00226574	| Symbols: | similar to unknown protein [Arabidopsis thaliana] (TAIR:AT5G64780.1); similar to unnamed protein product [Vitis vinifera] (GB:CAO43592.1); contains InterPro domain Uncharacterised conserved protein UCP009193 (InterPro:IPR016549) | chr4:6188764-6190850 FORWARD
A_46_P193224	3.4543	down	0.00485777	4.04462e-05	| Symbols: LIP1 | LIP1 (LIPOIC ACID SYNTHASE 1); lipoic acid synthase | chr2:8986660-8988307 FORWARD
A_46_P086076	3.37675	up	0.00469761	3.72584e-05
A_46_P183004	3.37564	up	0.0053879	4.86962e-05	| Symbols: | sugar binding | chr3:20036245-20038000 FORWARD
A_46_P125499	3.36336	down	0.0467692	0.00267335	| Symbols: | glutamate binding / | chr1:729935-731557 FORWARD
A_46_P341300	3.22657	up	0.00778005	9.11328e-05	| Symbols: | binding | chr3:17349091-17351381 REVERSE
A_46_P079291	3.22215	up	0.0151719	0.000304354
A_46_P007041	3.21422	up	0.000482358	5.59321e-07
A_46_P320135	3.17412	up	0.00108593	2.84578e-06	| Symbols: CYCA3;1 | CYCA3;1 (CYCLIN A3;1); cyclin-dependent protein kinase regulator | chr5:17310455-17312017 FORWARD
A_46_P214774	3.12249	down	0.0479775	0.00280054	| Symbols: | similar to unknown protein [Arabidopsis thaliana] (TAIR:AT1G30160.2); contains InterPro domain Protein of unknown function DUF295 (InterPro:IPR005174) | chr1:10607872-10609602 REVERSE
A_46_P168639	3.1144	down	0.0181517	0.000435142	| Symbols: | strictosidine synthase family protein | chr3:21112436-21114272 REVERSE
A_46_P095166	3.07999	up	0.028649	0.00109693	| Symbols: ATACA9, ACA9 | ACA9 (autoinhibited Ca2+ -ATPase 9); calcium-transporting ATPase/ calmodulin binding | chr3:7425525-7432206 FORWARD
A_46_P334660	3.03665	up	0.0391944	0.00196807	| Symbols: | postsynaptic protein-related | chr1:22816280-22817818 REVERSE
A_46_P056571	2.95846	down	0.0172787	0.000392697	| Symbols: | vacuolar protein sorting-associated protein 35 family protein / VPS35 family protein | chr3:19055459-19060361 REVERSE
A_46_P327545	2.94076	up	0.0380368	0.00185509	| Symbols: | ATP binding / protein binding / transmembrane receptor | chr1:9434546-9439404 FORWARD
A_46_P354860	2.92827	up	0.00744204	8.38783e-05	| Symbols: | unknown protein | chr4:6836102-6836584 FORWARD
A_46_P262028	2.91417	up	0.000612746	8.52614e-07	| Symbols: MIR168B, MIR168 | MIR168/MIR168B; miRNA | chr5:18376032-18376120 REVERSE
A_46_P072106	2.89776	up	0.0415884	0.00220866	| Symbols: | similar to glycine-rich protein [Arabidopsis thaliana] (TAIR:AT3G29075.1); similar to hypothetical protein [Vitis vinifera] (GB:CAN76854.1) | chr1:3849360-3850662 FORWARD
A_46_P311005	2.73725	up	0.0349435	0.00160293	| Symbols: | glycine-rich protein | chr5:19099232-19107250 FORWARD
A_46_P331500	2.72459	down	0.0160655	0.000340956	| Symbols: | proline-rich family protein | chr2:17273555-17275102 REVERSE
A_46_P231369	2.72303	down	0.0131679	0.000240353	| Symbols: VHA-A2 | VHA-A2 (VACUOLAR PROTON ATPASE A2); ATPase | chr2:9169700-9175532 FORWARD
A_46_P144089	2.71216	up	0.0206154	0.000562266	| Symbols: | unknown protein | chr2:9393596-9395263 FORWARD
A_46_P250609	2.66911	down	0.0250146	0.000818542	| Symbols: | similar to unknown protein [Arabidopsis thaliana] (TAIR:AT3G27090.1); similar to unknown [Populus trichocarpa] (GB:ABK95892.1); contains InterPro domain Kelch related (InterPro:IPR013089); contains InterPro domain Development and cell death (InterPro:IPR013989) | chr5:16832717-16834529 FORWARD
A_46_P317055	2.66866	up	0.0247397	0.000795778	| Symbols: GAPC-1, GAPC | GAPC (GLYCERALDEHYDE-3-PHOSPHATE DEHYDROGENASE C SUBUNIT); glyceraldehyde-3-phosphate dehydrogenase | chr3:1080957-1083537 FORWARD
A_46_P001581	2.66797	up	0.0360313	0.00169043	| Symbols: | 29 kDa ribonucleoprotein, chloroplast, putative / RNA-binding protein cp29, putative | chr1:22097234-22098291 REVERSE
A_46_P090076	2.63378	up	0.0160759	0.000342992	| Symbols: | similar to unknown protein [Arabidopsis thaliana] (TAIR:AT4G30130.1); similar to hypothetical protein [Vitis vinifera] (GB:CAN72045.1); contains InterPro domain Protein of unknown function DUF632 (InterPro:IPR006867); contains InterPro domain Protein of unknown function DUF630 (InterPro:IPR006868) | chr2:8272260-8274961 REVERSE
A_46_P249614	2.62247	up	0.0160824	0.000345369
A_46_P148069	2.59179	up	0.0211608	0.000592816	| Symbols: NOP10, EDA27 | EDA27/NOP10 (embryo sac development arrest 27); RNA binding | chr2:8838803-8839997 FORWARD
A_46_P282118	2.58712	down	0.0391504	0.00195889	| Symbols: ATNUDT21 | ATNUDT21 (Arabidopsis thaliana Nudix hydrolase homolog 21); hydrolase | chr1:27649319-27650359 REVERSE
A_46_P031571	2.57995	down	0.0340085	0.00151666	| Symbols: | glycosyl hydrolase family 17 protein | chr4:16481884-16483999 REVERSE
A_46_P167409	2.45772	down	0.0191469	0.000484444	| Symbols: | Identical to 30S ribosomal protein S31, mitochondrial precursor [Arabidopsis Thaliana] (GB:Q9SJU8); similar to unnamed protein product [Vitis vinifera] (GB:CAO47252.1); similar to hypothetical protein [Vitis vinifera] (GB:CAN75923.1) | chr2:9119937-9120411 FORWARD
A_46_P001426	2.41264	up	0.0249373	0.000811388	| Symbols: | similar to unknown [Populus trichocarpa] (GB:ABK93191.1); contains InterPro domain Longin-like; (InterPro:IPR011012); contains InterPro domain Sedlin; (InterPro:IPR006722) | chr2:9007697-9008818 REVERSE
A_46_P187294	2.38257	down	0.0318124	0.00133388	| Symbols: PEA1, ACA1 | ACA1 (autoinhibited Ca2+ -ATPase 1); calcium-transporting ATPase/ calmodulin binding | chr1:9671625-9676144 REVERSE
A_46_P322800	2.35564	up	0.0331695	0.0014354	| Symbols: ALAAT1 | ALAAT1 (ALANINE AMINOTRANSFERAS); alanine transaminase | chr1:5922623-5926393 FORWARD
A_46_P339995	2.34525	up	0.00778005	9.10404e-05	| Symbols: | similar to unknown protein [Arabidopsis thaliana] (TAIR:AT2G33847.2); similar to unnamed protein product [Vitis vinifera] (GB:CAO39903.1) | chr1:9969428-9971504 REVERSE
A_46_P189554	2.32334	down	0.00943258	0.000134095	| Symbols: | XAP5 family protein | chr2:9072419-9075174 FORWARD
A_46_P319335	2.30099	up	0.0352549	0.00162457	| Symbols: | FAD-binding domain-containing protein | chr1:10900836-10902516 FORWARD
A_46_P214174	2.29456	up	0.0427216	0.0023164	| Symbols: COS1 | COS1 (COI1 SUPPRESSOR1); 6,7-dimethyl-8-ribityllumazine synthase | chr2:18231327-18233236 FORWARD
A_46_P251209	2.25438	up	0.00471663	3.78064e-05
A_46_P227494	2.13342	down	0.0445793	0.00246411	| Symbols: | similar to unknown protein [Arabidopsis thaliana] (TAIR:AT4G14620.1); similar to unnamed protein product [Vitis vinifera] (GB:CAO69213.1); contains InterPro domain Protein of unknown function DUF506, plant (InterPro:IPR006502) | chr2:16534870-16536485 REVERSE
A_46_P244799	2.10626	down	0.00209378	9.12871e-06	| Symbols: | inosine-5'-monophosphate dehydrogenase | chr1:29899491-29901650 REVERSE
A_46_P142219	2.08658	up	0.0303633	0.00122242	| Symbols: | postsynaptic protein-related | chr1:22816280-22817818 REVERSE
A_46_P281028	2.07604	up	0.00816127	0.000102773	| Symbols: | peptidase M16 family protein / insulinase family protein | chr2:17436372-17443252 REVERSE
A_46_P214834	2.05583	up	0.0288652	0.00111784	| Symbols: | similar to kinetochore protein [Capsella rubella] (GB:BAF63163.1); similar to kinetochore protein [Olimarabidopsis pumila] (GB:BAF63394.1); similar to kinetochore protein [Olimarabidopsis pumila] (GB:BAF63395.1); contains InterPro domain HEC/Ndc80p (InterPro:IPR005550) | chr3:20232075-20234006 REVERSE
A_46_P125159	2.00212	up	0.0355643	0.00164708	| Symbols: | similar to unknown protein [Arabidopsis thaliana] (TAIR:AT5G19190.1); similar to unnamed protein product [Vitis vinifera] (GB:CAO71112.1) | chr3:1831063-1831929 REVERSE
A_46_P110169	22.7245	up	0.047199	0.00271396	| Symbols: | fructose-bisphosphate aldolase, putative | chr3:19637726-19640051 REVERSE
A_46_P164444	19.0147	up	0.0474409	0.00273388
A_46_P264748	9.76858	up	0.040689	0.00212787	| Symbols: | mannose 6-phosphate reductase (NADPH-dependent), putative | chr2:9112664-9114461 REVERSE
A_46_P338755	8.78993	up	0.0331271	0.00142388	| Symbols: | eukaryotic translation initiation factor 4A, putative / eIF-4A, putative | chr1:27381460-27383844 REVERSE
A_46_P243824	8.55264	up	0.0404319	0.00210606
A_46_P311075	8.37366	up	0.0451197	0.0025151	| Symbols: EIF3B, ATEIF3B-1, EIF3B-1, ATTIF3B1, TIF3B1 | TIF3B1 (EUKARYOTIC TRANSLATION INITIATION FACTOR 3B); nucleic acid binding / translation initiation factor | chr5:9781013-9785291 REVERSE
A_46_P049291	7.79071	up	0.0401146	0.00207404
A_46_P160154	7.55585	up	0.0408821	0.00214537	| Symbols: OXY5, ATOXY5, ANNAT1 | ANNAT1 (ANNEXIN ARABIDOPSIS 1); calcium ion binding / calcium-dependent phospholipid binding | chr1:13226409-13228407 FORWARD
A_46_P378293	7.51867	up	0.0458464	0.00259949
A_46_P322395	6.57075	up	0.0429097	0.00233656	| Symbols: | similar to hypothetical protein [Capsicum chinense] (GB:CAJ13713.1) | chr2:8971481-8972511 FORWARD
A_46_P316920	6.2808	up	0.0489916	0.00290746	| Symbols: | universal stress protein (USP) family protein | chr3:20000315-20002084 REVERSE
A_46_P166764	6.19113	up	0.041835	0.00222859	| Symbols: | eukaryotic translation initiation factor 3 subunit 7, putative / eIF-3 zeta, putative / eIF3d, putative | chr5:17871816-17873907 REVERSE
A_46_P150954	5.00467	up	0.0298575	0.00119503	| Symbols: ZAT12, RHL41 | RHL41 (RESPONSIVE TO HIGH LIGHT 41); nucleic acid binding / transcription factor/ zinc ion binding | chr5:24120198-24121013 FORWARD
A_46_P043451	4.995	up	0.0382422	0.00187397
A_46_P335065	4.99257	up	0.0345195	0.00155506	| Symbols: | pseudogene of unknown protein | chr1:1477499-1478820 REVERSE
A_46_P153119	4.96404	down	0.0221813	0.000636837	| Symbols: | similar to unknown protein [Arabidopsis thaliana] (TAIR:AT3G27090.1); similar to unknown [Populus trichocarpa] (GB:ABK95892.1); contains InterPro domain Kelch related (InterPro:IPR013089); contains InterPro domain Development and cell death (InterPro:IPR013989) | chr5:16832717-16834529 FORWARD
A_46_P024041	4.61732	down	0.0160655	0.00033959	| Symbols: | similar to unknown protein [Arabidopsis thaliana] (TAIR:AT3G05570.1); similar to unknown protein [Arabidopsis thaliana] (TAIR:AT4G39235.1); similar to hypothetical protein OsI_027197 [Oryza sativa (indica cultivar-group)] (GB:EAZ05965.1) | chr2:9261539-9262705 FORWARD
A_46_P203109	4.53376	down	0.0371472	0.00178413	| Symbols: | AMP-binding protein, putative | chr1:29022852-29024683 REVERSE
A_46_P072331	4.31591	down	0.0240802	0.000754462	| Symbols: | metal ion binding | chr5:1590037-1590862 FORWARD
A_46_P283233	4.2957	down	0.0263417	0.000919252	| Symbols: | calmodulin-related protein, putative | chr3:18884939-18885761 FORWARD
A_46_P150219	4.10576	up	0.0478667	0.00278315	| Symbols: | strictosidine synthase family protein | chr3:21109294-21111339 REVERSE
A_46_P154524	4.0548	up	0.0326187	0.0013878
A_46_P046801	3.83996	up	0.0364716	0.00172377	| Symbols: | similar to unknown protein [Arabidopsis thaliana] (TAIR:AT1G51900.1); similar to unnamed protein product [Vitis vinifera] (GB:CAO24094.1); contains InterPro domain Protein of unknown function DUF292, eukaryotic (InterPro:IPR005061) | chr2:6369606-6372900 FORWARD
A_46_P164269	3.78535	up	0.0347337	0.00158606
A_46_P348405	3.7585	down	0.0248055	0.000801267	| Symbols: ATERF2, ATERF-2, ERF2 | ATERF-2/ATERF2/ERF2 (ETHYLENE RESPONSE FACTOR 2); DNA binding / transcription activator/ transcription factor | chr5:19189089-19190050 REVERSE
A_46_P067966	3.74963	down	0.0326187	0.00138705	| Symbols: | germin-like protein, putative | chr5:15682730-15683672 REVERSE
A_46_P359855	3.66814	down	0.0171006	0.000384287	| Symbols: ATWRKY25, WRKY25 | WRKY25 (WRKY DNA-binding protein 25); transcription factor | chr2:12910313-12912275 REVERSE
A_46_P068611	3.61018	up	0.0494708	0.002954	| Symbols: | other RNA | chr2:19617543-19618032 FORWARD
A_46_P314670	3.56322	down	0.031407	0.00130049	| Symbols: ENDO1, BFN1 | BFN1 (BIFUNCTIONAL NUCLEASE I); nucleic acid binding | chr1:3750066-3752780 REVERSE
A_46_P369355	3.52231	up	0.0478165	0.00277544	| Symbols: | similar to unknown protein [Arabidopsis thaliana] (TAIR:AT1G69260.1); similar to unnamed protein product [Vitis vinifera] (GB:CAO41856.1); contains InterPro domain Protein of unknown function DUF1675 (InterPro:IPR012463) | chr1:4713671-4715404 FORWARD
A_46_P157884	3.51833	down	0.0186167	0.000456901	| Symbols: ANAC081, ATAF2 | ATAF2 (Arabidopsis NAC domain containing protein 81) | chr5:2858850-2860263 REVERSE
A_46_P081541	3.45995	up	0.0430329	0.00235345	| Symbols: | SDA1 family protein | chr4:15278287-15281745 REVERSE
A_46_P365080	3.45688	up	0.0355151	0.00164315	| Symbols: | 40S ribosomal protein S30 (RPS30A) | chr2:8522036-8523220 FORWARD
A_46_P373085	3.42303	down	0.0275028	0.00101477	| Symbols: | zinc finger (C2H2 type) protein (WIP3) | chr1:2609993-2613239 REVERSE
A_46_P347810	3.42178	down	0.0250104	0.000817015	| Symbols: | AAA-type ATPase family protein | chr3:10686761-10688601 FORWARD
A_46_P161264	3.36896	up	0.0393182	0.00198141	| Symbols: PRPL11 | PRPL11 (PLASTID RIBOSOMAL PROTEIN L11); structural constituent of ribosome | chr1:11955765-11957264 FORWARD
A_46_P378148	3.35429	down	0.0340085	0.00151591	| Symbols: | KH domain-containing protein NOVA, putative | chr5:1250252-1253866 REVERSE
A_46_P011876	3.3506	up	0.0320609	0.00135173
A_46_P089926	3.33687	up	0.0357145	0.00166149	| Symbols: | similar to unnamed protein product [Vitis vinifera] (GB:CAO18045.1) | chr3:19833723-19834384 FORWARD
A_46_P191219	3.31869	down	0.0258003	0.000867818	| Symbols: | similar to unknown [Populus trichocarpa] (GB:ABK94119.1) | chr1:12265013-12266827 FORWARD
A_46_P361335	3.31845	down	0.0184587	0.000448198	| Symbols: AZF2 | AZF2 (ARABIDOPSIS ZINC-FINGER PROTEIN 2); nucleic acid binding / transcription factor/ zinc ion binding | chr3:6803172-6804239 REVERSE
A_46_P342545	3.25588	up	0.0323085	0.00136891
A_46_P358772	3.24549	up	0.0397403	0.00203684	| Symbols: | XH/XS domain-containing protein / XS zinc finger domain-containing protein | chr1:4727435-4730422 FORWARD
A_46_P194029	3.1993	up	0.0302886	0.00121801	| Symbols: | universal stress protein (USP) family protein | chr2:19561904-19563135 REVERSE
A_46_P313845	3.16597	up	0.0427795	0.00232533	| Symbols: ATRER1B | ATRER1B (Arabidopsis thaliana endoplasmatic reticulum retrieval protein 1B) | chr2:9249881-9251913 FORWARD
A_46_P014351	3.11557	up	0.0420271	0.00224755
A_46_P071331	3.10602	up	0.0451502	0.00252649	| Symbols: | DNA binding / hydrolase, acting on ester bonds / nuclease/ nucleic acid binding / recombinase | chr1:4157652-4159044 FORWARD
A_46_P144809	3.08724	up	0.0292516	0.00115523	| Symbols: SOUL-1 | SOUL-1; binding | chr2:15898050-15898921 FORWARD
A_46_P331885	3.06251	up	0.0358504	0.00167328	| Symbols: | zinc finger (C3HC4-type RING finger) family protein | chr1:23720382-23722964 FORWARD
A_46_P010366	3.03525	up	0.0481006	0.00282669	| Symbols: LIP1 | LIP1 (LIPOIC ACID SYNTHASE 1); lipoic acid synthase | chr2:8986660-8988307 FORWARD
A_46_P357562	3.00212	down	0.0312486	0.0012885	| Symbols: ENDO1, BFN1 | BFN1 (BIFUNCTIONAL NUCLEASE I); nucleic acid binding | chr1:3750066-3752780 REVERSE
A_46_P316835	2.96864	down	0.0189851	0.00047521	| Symbols: | DNA-binding protein-related | chr2:16025435-16026578 FORWARD
A_46_P098224	2.9504	down	0.0181095	0.000428798	| Symbols: JAZ5, TIFY11A | JAZ5/TIFY11A (JASMONATE-ZIM-DOMAIN PROTEIN 5) | chr1:5955481-5957205 REVERSE
A_46_P313515	2.93573	down	0.0259081	0.000876664	| Symbols: COP2, HPT, PT, AMP1 | AMP1 (ALTERED MERISTEM PROGRAM 1); dipeptidase | chr3:20265703-20268826 REVERSE
A_46_P006061	2.92875	up	0.0385452	0.00190312	| Symbols: | acid phosphatase class B family protein | chr5:17729636-17731563 FORWARD
A_46_P097121	2.92826	down	0.0229182	0.000684339	| Symbols: ATCYS1 | ATCYS1 (A. THALIANA CYSTATIN-1); cysteine protease inhibitor | chr5:3922910-3924024 REVERSE
A_46_P352845	2.89453	down	0.0163895	0.000356138	| Symbols: | zinc finger (B-box type) family protein | chr2:19615066-19616702 FORWARD
A_46_P142124	2.88818	up	0.0377215	0.00182571	| Symbols: | succinyl-CoA ligase (GDP-forming) beta-chain, mitochondrial, putative / succinyl-CoA synthetase, beta chain, putative / SCS-beta, putative | chr2:8812534-8815201 FORWARD
A_46_P057531	2.88582	down	0.0173429	0.000397662	| Symbols: ACAM-2, ATCAL5, CAM2 | CAM2 (CALMODULIN-2); calcium ion binding | chr2:17147389-17148509 FORWARD
A_46_P299370	2.87799	down	0.0222806	0.000643403	| Symbols: | protein phosphatase 2C, putative / PP2C, putative | chr3:23049265-23051545 REVERSE
A_46_P142899	2.86873	up	0.0476295	0.00275372	| Symbols: NTF2A | NTF2A (NUCLEAR TRANSPORT FACTOR 2A); Ran GTPase binding / protein transporter | chr1:9484303-9485883 REVERSE
A_46_P086491	2.86818	down	0.0167414	0.000370004	| Symbols: | zinc finger (CCCH-type) family protein | chr3:20787274-20789821 FORWARD
A_46_P309675	2.82898	up	0.046095	0.00262137	| Symbols: FBR12 | FBR12 (FUMONISIN B1-RESISTANT12); translation initiation factor | chr1:9205823-9207370 FORWARD
A_46_P383503	2.81092	down	0.0238713	0.000733521	| Symbols: ANAC087 | ANAC087; transcription factor | chr5:6040921-6042940 REVERSE
A_46_P312410	2.76774	down	0.0236122	0.000721025	| Symbols: | similar to unknown protein [Arabidopsis thaliana] (TAIR:AT1G05540.1); contains InterPro domain Protein of unknown function DUF295 (InterPro:IPR005174) | chr1:10606194-10607794 FORWARD
A_46_P152909	2.74485	down	0.0268264	0.000946397	| Symbols: ANAC102 | ANAC102 (Arabidopsis NAC domain containing protein 102); transcription factor | chr5:25543735-25545239 REVERSE
A_46_P042711	2.72243	down	0.0283909	0.00107519	| Symbols: SRG3 | SRG3 (SENESCENCE-RELATED GENE 3); glycerophosphodiester phosphodiesterase | chr3:348174-350017 REVERSE
A_46_P089116	2.70859	up	0.0398092	0.00204493
A_46_P009016	2.70405	down	0.0247255	0.000793896	| Symbols: | zinc finger (C2H2-type) family protein | chr1:24814812-24816313 REVERSE
A_46_P116374	2.66947	down	0.0449094	0.00249335	| Symbols: RCI3A, RCI3 | RCI3 (RARE COLD INDUCIBLE GENE 3); peroxidase | chr1:1529766-1531438 FORWARD
A_46_P006031	2.64049	up	0.0499953	0.00300453	| Symbols: ATSCX, ATG6, ACX4 | ACX4 (ACYL-COA OXIDASE 4); oxidoreductase | chr3:19236337-19240140 REVERSE
A_46_P104989	2.58315	up	0.0370065	0.00177137	| Symbols: | naphthoate synthase, putative / dihydroxynaphthoic acid synthetase, putative / DHNA synthetase, putative | chr1:22309496-22311894 REVERSE
A_46_P161634	2.55981	up	0.0309337	0.00126834	| Symbols: | unknown protein | chr2:19049374-19050133 REVERSE
A_46_P166739	2.5579	down	0.0255568	0.000849326	| Symbols: | similar to unknown protein [Arabidopsis thaliana] (TAIR:AT4G36820.1); similar to unnamed protein product [Vitis vinifera] (GB:CAO22909.1); contains InterPro domain Protein of unknown function DUF607 (InterPro:IPR006769) | chr2:10132448-10134601 REVERSE
A_46_P306640	2.54816	down	0.016988	0.000378212	| Symbols: PMZ | PMZ; zinc ion binding | chr3:10521746-10522769 FORWARD
A_46_P220044	2.53377	down	0.0189012	0.000469901	| Symbols: | glycine-rich protein | chr1:2189927-2190658 REVERSE
A_46_P317710	2.4884	up	0.0352546	0.00162374	| Symbols: | haloacid dehalogenase-like hydrolase family protein | chr1:21163409-21170986 FORWARD
A_46_P022756	2.48269	down	0.0174834	0.000405459	| Symbols: | similar to unknown protein [Arabidopsis thaliana] (TAIR:AT5G55890.1); contains InterPro domain Protein of unknown function DUF295 (InterPro:IPR005174) | chr5:22636330-22637430 REVERSE
A_46_P194184	2.48124	down	0.0172787	0.000392573	| Symbols: | similar to unknown protein [Arabidopsis thaliana] (TAIR:AT1G32928.1) | chr1:11928787-11929282 FORWARD
A_46_P384058	2.47718	up	0.0344128	0.00154549	| Symbols: | similar to unknown [Populus trichocarpa] (GB:ABK94153.1) | chr5:19309834-19311963 REVERSE
A_46_P197994	2.46812	up	0.0383409	0.00188539	| Symbols: ATCDS1 | ATCDS1 (CDP-diacylglycerol synthase 1); phosphatidate cytidylyltransferase | chr1:23109606-23113141 REVERSE
A_46_P134069	2.45733	up	0.0400014	0.0020613	| Symbols: UBQ10 | UBQ10 (POLYUBIQUITIN 10); protein binding | chr4:2718168-2720130 FORWARD
A_46_P335545	2.45561	up	0.030693	0.00125217	| Symbols: | similar to unnamed protein product [Vitis vinifera] (GB:CAO15740.1) | chr3:20007585-20009601 FORWARD
A_46_P082481	2.42239	down	0.0271059	0.000972028	| Symbols: ANAC102 | ANAC102 (Arabidopsis NAC domain containing protein 102); transcription factor | chr5:25543735-25545239 REVERSE
A_46_P306485	2.41269	up	0.0436833	0.00240183	| Symbols: NTF2A | NTF2A (NUCLEAR TRANSPORT FACTOR 2A); Ran GTPase binding / protein transporter | chr1:9484303-9485883 REVERSE
A_46_P351685	2.38997	up	0.0368381	0.00175562	| Symbols: ORE4, CS17, PRPS17, RPS17 | RPS17 (ribosomal protein S17); structural constituent of ribosome | chr1:30046136-30046845 REVERSE
A_46_P165929	2.38529	up	0.0251584	0.000827333	| Symbols: MAPKKK14 | MAPKKK14 (Mitogen-activated protein kinase kinase kinase 14); kinase | chr2:12828787-12830246 FORWARD
A_46_P149944	2.37165	up	0.0253461	0.000837621	| Symbols: MBF1A, ATMBF1A | ATMBF1A/MBF1A (MULTIPROTEIN BRIDGING FACTOR 1A); DNA binding / transcription coactivator | chr2:17781980-17783397 FORWARD
A_46_P364980	2.3623	down	0.015237	0.000307134	| Symbols: ATAOX1A, AOX1A | AOX1A (alternative oxidase 1A); alternative oxidase | chr3:7906798-7908747 FORWARD
A_46_P343790	2.32259	down	0.0272968	0.000990077	| Symbols: | homeobox-leucine zipper protein 17 (HB-17) / HD-ZIP transcription factor 17 | chr2:187797-190368 REVERSE
A_46_P266973	2.3103	up	0.0359826	0.00168614	| Symbols: ATPMEPCRA | ATPMEPCRA; pectinesterase | chr1:3888690-3890811 FORWARD
A_46_P107544	2.2935	up	0.0391187	0.00194705
A_46_P319750	2.28984	up	0.0469969	0.00269099	| Symbols: | histone H2B, putative | chr3:19900336-19900752 FORWARD
A_46_P355405	2.26775	up	0.0294997	0.00116986	| Symbols: | zinc finger (C3HC4-type RING finger) family protein | chr5:370397-372966 FORWARD
A_46_P008796	2.24758	down	0.0296516	0.00118035	| Symbols: PIP2, PIP2;1, PIP2A | PIP2A (PLASMA MEMBRANE INTRINSIC PROTEIN 2A); water channel | chr3:19814633-19816691 REVERSE
A_46_P330370	2.24031	down	0.0288652	0.00111758	| Symbols: | similar to unknown protein [Arabidopsis thaliana] (TAIR:AT5G64780.1); similar to unnamed protein product [Vitis vinifera] (GB:CAO43592.1); contains InterPro domain Uncharacterised conserved protein UCP009193 (InterPro:IPR016549) | chr4:6188764-6190850 FORWARD
A_46_P224184	2.2292	down	0.0289372	0.00113011	| Symbols: | photoassimilate-responsive protein-related | chr3:20024739-20026415 REVERSE
A_46_P146474	2.22622	down	0.020456	0.000552198	| Symbols: TET8 | TET8 (TETRASPANIN8) | chr2:10142685-10144641 REVERSE
A_46_P205219	2.22145	up	0.0341603	0.00152739	| Symbols: | proton-dependent oligopeptide transport (POT) family protein | chr1:6520739-6523359 FORWARD
A_46_P206954	2.21697	up	0.0439411	0.00242328	| Symbols: | similar to unknown protein [Arabidopsis thaliana] (TAIR:AT2G37480.1); similar to hypothetical protein [Vitis vinifera] (GB:CAN77855.1) | chr3:19901399-19903382 FORWARD
A_46_P191159	2.21201	down	0.0315719	0.00131281	| Symbols: | GDSL-motif lipase/hydrolase family protein | chr2:10031426-10033313 FORWARD
A_46_P201539	2.18961	down	0.0208237	0.00057806	| Symbols: ANAC062 | ANAC062 (Arabidopsis NAC domain containing protein 62); transcription factor | chr3:18373428-18375898 REVERSE
A_46_P180904	2.17211	down	0.025972	0.000892033
A_46_P163409	2.17119	down	0.0165203	0.000361552	| Symbols: NHL3 | NHL3 (NDR1/HIN1-like 3) | chr5:1930794-1931769 REVERSE
A_46_P093851	2.16063	up	0.0374307	0.00180543
A_46_P128209	2.15304	up	0.0364115	0.00171468	| Symbols: | similar to unknown protein [Arabidopsis thaliana] (TAIR:AT2G31290.1); similar to unknown protein [Arabidopsis thaliana] (TAIR:AT2G31290.2); similar to unnamed protein product [Vitis vinifera] (GB:CAO22503.1); contains InterPro domain Protein of unknown function DUF860, plant (InterPro:IPR008578) | chr3:23324403-23325964 FORWARD
A_46_P348085	2.15074	down	0.0239819	0.000741928	| Symbols: | aspartyl protease family protein | chr1:18154206-18157029 FORWARD
A_46_P371995	2.15072	down	0.0304845	0.00123861	| Symbols: FIS3, FIE1, FIE | FIE (FERTILIZATION-INDEPENDENT ENDOSPERM 1); nucleotide binding / transcription factor | chr3:7248815-7252458 REVERSE
A_46_P008276	2.14784	up	0.039566	0.00200399
A_46_P155009	2.14461	up	0.0335891	0.00147614	| Symbols: | zinc finger (C3HC4-type RING finger) family protein | chr1:23720382-23722964 FORWARD
A_46_P325530	2.14361	down	0.0290438	0.00113743	| Symbols: PEX11E | PEX11E | chr3:22615577-22617741 REVERSE
A_46_P343845	2.13735	up	0.0317002	0.00132403	| Symbols: | similar to unknown protein [Arabidopsis thaliana] (TAIR:AT1G18610.1); similar to predicted protein [Physcomitrella patens subsp. patens] (GB:EDQ82661.1); contains InterPro domain Kelch repeat type 1 (InterPro:IPR006652); contains InterPro domain Kelch-type beta propeller (InterPro:IPR015915); contains InterPro domain Kelch repeat type 2 (InterPro:IPR011498); contains InterPro domain …
A_46_P177589	2.13642	down	0.0244297	0.00077391	| Symbols: | similar to unnamed protein product [Vitis vinifera] (GB:CAO42121.1) | chr3:9427513-9429429 REVERSE
A_46_P331025	2.13609	up	0.0265796	0.000932629	| Symbols: | Identical to Uncharacterized protein At1g14870 [Arabidopsis Thaliana] (GB:Q9LQU4); similar to unknown protein [Arabidopsis thaliana] (TAIR:AT5G35525.1); similar to unnamed protein product [Vitis vinifera] (GB:CAO42338.1); contains InterPro domain Aspartic acid and asparagine hydroxylation site (InterPro:IPR000152); contains InterPro domain Protein of unknown function Cys-rich (InterP…
A_46_P284938	2.13213	down	0.0214691	0.000608423	| Symbols: CYTC-2 | CYTC-2 (CYTOCHROME C-2); electron carrier | chr4:6276995-6278506 FORWARD
A_46_P301260	2.11661	up	0.0198938	0.000525488	| Symbols: | protein phosphatase 2C, putative / PP2C, putative | chr2:12821487-12823165 FORWARD
A_46_P045756	2.11464	down	0.0274849	0.00100569	| Symbols: | pyruvate decarboxylase, putative | chr4:15952292-15954774 REVERSE
A_46_P027441	2.08487	up	0.0348881	0.00159958	| Symbols: | RNA binding | chr5:26416754-26418225 FORWARD
A_46_P206819	2.07634	down	0.0270066	0.00096318	| Symbols: LAG13 | LAG13 (LAG1 LONGEVITY ASSURANCE HOMOLOG 3) | chr1:4644697-4646850 REVERSE
A_46_P376235	2.07125	up	0.0413379	0.00218769	| Symbols: | similar to unknown protein [Arabidopsis thaliana] (TAIR:AT1G24265.2); similar to unknown protein [Arabidopsis thaliana] (TAIR:AT1G24265.1); similar to bZIP transcription factor bZIP56 [Glycine max] (GB:ABI34646.1); contains InterPro domain Protein of unknown function DUF1664 (InterPro:IPR012458) | chr1:8604058-8607473 REVERSE
A_46_P057161	2.06321	down	0.0304295	0.00123002	| Symbols: | SH3 domain-containing protein | chr2:3047303-3057180 REVERSE
A_46_P075541	2.05321	down	0.0337008	0.00148652	| Symbols: | inter-alpha-trypsin inhibitor heavy chain-related | chr1:6602117-6605899 FORWARD
A_46_P311895	2.05172	down	0.027369	0.000997777	| Symbols: | prenylated rab acceptor (PRA1) family protein | chr5:241380-242222 REVERSE
A_46_P369010	2.05034	up	0.045476	0.0025606	| Symbols: AATL2, LHT2 | LHT2 (LYSINE HISTIDINE TRANSPORTER 2); amino acid transmembrane transporter | chr1:8651396-8653817 REVERSE
A_46_P160959	2.0395	down	0.0281313	0.00106079	| Symbols: TOM9-2, ATTOM22-V, TOM22-V | TOM22-V (TRANSLOCASE OUTER MITOCHONDRIAL MEMBRANE 22-V) | chr5:17710034-17710630 FORWARD
A_46_P078731	2.03654	down	0.0201603	0.000537203	| Symbols: | C2 domain-containing protein | chr5:8082747-8083607 FORWARD
A_46_P067296	2.02852	down	0.0234235	0.000710971	| Symbols: | zinc-binding family protein | chr1:11827413-11829739 FORWARD
A_46_P067401	2.02016	up	0.0232133	0.000699305	| Symbols: | similar to unnamed protein product [Vitis vinifera] (GB:CAO69913.1) | chr2:17803061-17804308 REVERSE
A_46_P114834	2.01642	down	0.0160824	0.000345082	| Symbols: | scarecrow transcription factor family protein | chr3:17168929-17170950 FORWARD
A_46_P346740	2.01575	up	0.038066	0.00185789	| Symbols: | acetyl-CoA C-acyltransferase, putative / 3-ketoacyl-CoA thiolase, putative | chr5:19348852-19351653 FORWARD
A_46_P349560	1.98912	down	0.0207935	0.000572435	| Symbols: TET8 | TET8 (TETRASPANIN8) | chr2:10142685-10144641 REVERSE
A_46_P078101	1.98411	up	0.0347036	0.00158158	| Symbols: | radical SAM domain-containing protein | chr1:22215749-22218089 REVERSE
A_46_P191819	1.97615	down	0.0335255	0.00146558	| Symbols: | glycoside hydrolase family 28 protein / polygalacturonase (pectinase) family protein | chr3:22769038-22771167 FORWARD
A_46_P095901	1.97016	down	0.02565	0.000858369	| Symbols: | zinc finger protein-related | chr5:24632706-24637279 FORWARD
A_46_P128759	1.95581	down	0.0276993	0.00102738	| Symbols: | zinc finger (C3HC4-type RING finger) family protein | chr3:3384812-3386332 REVERSE
A_46_P004986	1.95135	up	0.0391944	0.00196881	| Symbols: CYP81D7 | CYP81D7 (cytochrome P450, family 81, subfamily D, polypeptide 7); oxygen binding | chr2:9884138-9886087 FORWARD
A_46_P109549	1.94819	down	0.0242052	0.000762771	| Symbols: | cyclopropane fatty acid synthase, putative / CPA-FA synthase, putative | chr3:8436678-8442853 FORWARD
A_46_P048266	1.94487	up	0.0397403	0.00203587
A_46_P246344	1.94399	down	0.0156556	0.000322406
A_46_P006336	1.94148	down	0.042818	0.00232957	| Symbols: | nodulin MtN3 family protein | chr4:6674994-6676977 FORWARD
A_46_P324500	1.93466	up	0.0288223	0.00111104	| Symbols: | similar to unknown [Populus trichocarpa] (GB:ABK95263.1) | chr1:6460590-6462215 FORWARD
A_46_P040291	1.91915	down	0.0207453	0.000568186	| Symbols: | similar to unknown protein [Arabidopsis thaliana] (TAIR:AT1G70420.1); similar to unnamed protein product [Vitis vinifera] (GB:CAO66069.1); contains InterPro domain Protein of unknown function DUF1645 (InterPro:IPR012442) | chr1:8385240-8386415 FORWARD
A_46_P125022	1.90456	up	0.0331378	0.00143326	| Symbols: | unknown protein | chr1:6958001-6959114 REVERSE
A_46_P090771	1.89554	up	0.0456933	0.00258031	| Symbols: ATBZIP25, BZO2H4 | ATBZIP25/BZO2H4 (ARABIDOPSIS THALIANA BASIC LEUCINE ZIPPER 25); protein heterodimerization/ transcription factor | chr3:20228875-20231388 REVERSE
A_46_P090026	1.89343	up	0.0339441	0.0015067	| Symbols: | high mobility group (HMG1/2) family protein | chr4:6760863-6763268 REVERSE
A_46_P193599	1.87747	up	0.0391504	0.00195575	| Symbols: | growth factor | chr2:9771301-9771643 REVERSE
A_46_P271498	1.86522	up	0.0329497	0.00140844
A_46_P128039	1.86217	up	0.04035	0.00209723	| Symbols: | similar to harpin-induced protein-related / HIN1-related / harpin-responsive protein-related [Arabidopsis thaliana] (TAIR:AT1G65690.1); similar to unnamed protein product [Vitis vinifera] (GB:CAO62044.1); contains InterPro domain Harpin-induced 1 (InterPro:IPR010847) | chr1:20371239-20372101 REVERSE
A_46_P162979	1.84638	down	0.0466954	0.00266449
A_46_P108009	1.84176	up	0.0422448	0.00226836	| Symbols: | kinesin motor family protein | chr2:9121299-9127027 REVERSE
A_46_P031376	1.83416	up	0.037873	0.00183981	| Symbols: | acetyl-CoA C-acyltransferase, putative / 3-ketoacyl-CoA thiolase, putative | chr5:19348852-19351653 FORWARD
A_46_P364200	1.83106	up	0.0332985	0.0014427	| Symbols: EMB1956, CR88 | CR88 (EMBRYO DEFECTIVE 1956); ATP binding | chr2:1281838-1286101 FORWARD
A_46_P047521	1.82612	down	0.027885	0.00104423	| Symbols: | calcium-binding protein, putative | chr3:21981332-21982099 FORWARD
A_46_P319005	1.82386	down	0.0271738	0.000979944	| Symbols: | fructose-bisphosphate aldolase, putative | chr2:9135228-9137321 REVERSE
A_46_P046891	1.82286	down	0.0158451	0.000329616	| Symbols: | AAA-type ATPase family protein | chr2:7924587-7926359 REVERSE
A_46_P222229	1.82128	up	0.042694	0.00230797	| Symbols: | chalcone-flavanone isomerase family protein | chr5:1563321-1565008 FORWARD
A_46_P155299	1.81949	down	0.0261365	0.000903745	| Symbols: SRG3 | SRG3 (SENESCENCE-RELATED GENE 3); glycerophosphodiester phosphodiesterase | chr3:348174-350017 REVERSE
A_46_P351280	1.80411	down	0.015998	0.000336136	| Symbols: | similar to unnamed protein product [Vitis vinifera] (GB:CAO42122.1); contains InterPro domain Tat binding protein 1-interacting (InterPro:IPR010776) | chr1:4567932-4570595 FORWARD
A_46_P122679	1.79172	down	0.0259081	0.000882028
A_46_P072946	1.7853	down	0.0288652	0.0011152	| Symbols: ATATH1 | ATATH1 (ABC2 homolog 1); ATPase, coupled to transmembrane movement of substances | chr3:17605045-17609881 REVERSE
A_46_P012666	1.78346	down	0.0268303	0.000951082	| Symbols: HMT-1, ATHMT-1 | ATHMT-1/HMT-1; homocysteine S-methyltransferase | chr3:9482076-9484163 FORWARD
A_46_P324240	1.78328	up	0.0150072	0.000296873	| Symbols: CCH | CCH (COPPER CHAPERONE) | chr3:20874236-20875523 REVERSE
A_46_P006961	1.78202	up	0.0499008	0.00299497	| Symbols: GST26, TT19, ATGSTF12 | ATGSTF12 (GLUTATHIONE S-TRANSFERASE 26); glutathione transferase | chr5:5658462-5659388 FORWARD
A_46_P147479	1.78178	down	0.0489332	0.00290285	| Symbols: | proline-rich family protein | chr4:10498887-10500733 FORWARD
A_46_P156569	1.77543	down	0.0202875	0.000544273	| Symbols: | similar to unknown protein [Arabidopsis thaliana] (TAIR:AT1G70420.1); similar to unnamed protein product [Vitis vinifera] (GB:CAO66069.1); contains InterPro domain Protein of unknown function DUF1645 (InterPro:IPR012442) | chr1:8385240-8386415 FORWARD
A_46_P114099	1.77431	down	0.0287204	0.00110432	| Symbols: | DNAJ heat shock N-terminal domain-containing protein | chr4:5931248-5932149 REVERSE
A_46_P099784	1.76544	down	0.0229182	0.000684505
A_46_P355050	1.73337	down	0.0152779	0.00031124
A_46_P166694	1.71781	down	0.0259624	0.000890265
A_46_P042636	1.71764	down	0.0227688	0.000672322	| Symbols: ATXT1 | ATXT1; UDP-xylosyltransferase/ transferase/ transferase, transferring glycosyl groups | chr3:23212093-23213883 FORWARD
A_46_P168244	1.71612	down	0.01833	0.000441671	| Symbols: ADOF1 | ADOF1 (Arabidopsis dof zinc finger protein 1); DNA binding / transcription factor | chr1:19177738-19178857 FORWARD
A_46_P180379	1.71366	down	0.0217293	0.000619579	| Symbols: | protein kinase family protein | chr1:26677294-26679609 REVERSE
A_46_P201219	1.70089	down	0.0192111	0.000488447	| Symbols: | tRNA synthetase class II (G, H, P and S) family protein | chr3:23012005-23015296 REVERSE
A_46_P372195	1.69929	down	0.0225523	0.000661088	| Symbols: | calmodulin-binding protein | chr4:15103165-15105985 FORWARD
A_46_P060681	1.69334	down	0.0286262	0.00109486	| Symbols: | cysteine protease inhibitor, putative / cystatin, putative | chr5:19303676-19304221 REVERSE
A_46_P046691	1.69073	down	0.0191123	0.00048312	| Symbols: NHL3 | NHL3 (NDR1/HIN1-like 3) | chr5:1930794-1931769 REVERSE
A_46_P334765	1.68615	down	0.0223951	0.000651369	| Symbols: | ABC transporter family protein | chr5:21437002-21438793 REVERSE
A_46_P170814	1.672	up	0.0425541	0.00229252	| Symbols: ATSAE2, EMB2764, SAE2 | SAE2 (SUMO-ACTIVATING ENZYME 2) | chr2:9205674-9209553 FORWARD
A_46_P063791	1.67175	up	0.0497433	0.00297932	| Symbols: | Identical to UPF0497 membrane protein At3g53850 [Arabidopsis Thaliana] (GB:Q945M8;GB:Q9M341); similar to integral membrane protein, putative [Arabidopsis thaliana] (TAIR:AT5G02060.1); similar to unnamed protein product [Vitis vinifera] (GB:CAO15702.1); contains InterPro domain Protein of unknown function DUF588 (InterPro:IPR006702) | chr3:19959109-19960266 REVERSE
A_46_P180749	1.64191	up	0.0480452	0.00281551	| Symbols: CCH | CCH (COPPER CHAPERONE) | chr3:20874236-20875523 REVERSE
A_46_P380533	1.63555	up	0.0245669	0.000782812	| Symbols: | leucine-rich repeat transmembrane protein kinase, putative | chr1:3252242-3255695 FORWARD
A_46_P197974	1.63365	down	0.0187007	0.000462077	| Symbols: | GTP binding / translation initiation factor | chr1:18117382-18121501 REVERSE
A_46_P355330	1.63182	up	0.0414618	0.00220001	| Symbols: ATG1 | ATG1 (G1p-related protein) | chr3:19220562-19221721 REVERSE
A_46_P036676	1.63014	down	0.0240725	0.000752546	| Symbols: | zinc finger (C3HC4-type RING finger) family protein | chr3:17189682-17191052 REVERSE
A_46_P051021	1.61405	down	0.0285857	0.00108839	| Symbols: ATHB12, ATHB-12 | ATHB-12 (ARABIDOPSIS THALIANA HOMEOBOX PROTEIN 12); transcription factor | chr3:22925129-22926300 REVERSE
A_46_P162329	1.61088	down	0.0151355	0.000302598	| Symbols: SIB1 | SIB1 (SIGMA FACTOR BINDING PROTEIN 1); binding | chr3:21017729-21018544 REVERSE
A_46_P141889	1.60968	down	0.0277593	0.00103513	| Symbols: CML24, TCH2 | TCH2 (TOUCH 2); calcium ion binding | chr5:15016084-15016849 REVERSE
A_46_P015926	1.60119	down	0.0493988	0.00294066	| Symbols: | chalcone-flavanone isomerase family protein | chr5:1563321-1565008 FORWARD
A_46_P332005	1.60099	up	0.0366623	0.00174044	| Symbols: | sodium:solute symporter family protein | chr5:18408351-18413121 FORWARD
A_46_P195695	1.60095	down	0.0214126	0.00060285	| Symbols: | protein phosphatase 2C, putative / PP2C, putative | chr1:7873922-7875867 FORWARD
A_46_P018961	1.59681	down	0.0196808	0.000512103	| Symbols: SRO2 | SRO2 (SIMILAR TO RCD ONE 2); NAD+ ADP-ribosyltransferase | chr1:8350782-8352780 FORWARD
A_46_P025521	1.59545	down	0.0197811	0.000518381	| Symbols: | protein phosphatase 2C, putative / PP2C, putative | chr1:7873922-7875867 FORWARD
A_46_P349660	1.59253	up	0.0388443	0.001926
A_46_P198159	1.58669	up	0.047985	0.00280209	| Symbols: | aspartyl protease family protein | chr1:4016782-4020981 REVERSE
A_46_P029451	1.58644	up	0.0446341	0.00247164	| Symbols: MUR_1, GMD2, MUR1 | MUR1 (MURUS 1) | chr3:19017989-19019406 REVERSE
A_46_P079986	1.58456	down	0.0193758	0.000496528	| Symbols: | AP2 domain-containing transcription factor, putative (DRE2B) | chr2:16074474-16075369 REVERSE
A_46_P046431	1.58361	up	0.0210528	0.000588101	| Symbols: | pectate lyase family protein | chr5:4895753-4897685 FORWARD
A_46_P377080	1.57614	down	0.0263142	0.000914772	| Symbols: | calcium-binding protein, putative | chr2:19143090-19143671 FORWARD
A_46_P237669	1.56467	up	0.0346348	0.00157116	| Symbols: ELK4, AGB1 | AGB1 (GTP BINDING PROTEIN BETA 1); nucleotide binding | chr4:16477110-16479532 REVERSE
A_46_P129869	1.56212	down	0.0333001	0.00144971	| Symbols: | transducin family protein / WD-40 repeat family protein | chr2:19122443-19132928 REVERSE
A_46_P145544	1.56033	up	0.0377114	0.00182435	| Symbols: TT6, F3'H, F3H | F3H (TRANSPARENT TESTA 6); naringenin 3-dioxygenase | chr3:19036243-19037918 FORWARD
A_46_P029271	1.55787	down	0.0181257	0.000432639	| Symbols: | hydrolase, alpha/beta fold family protein | chr4:12539787-12542499 FORWARD
A_46_P165129	1.555	up	0.0487703	0.00288414	| Symbols: | protein binding / zinc ion binding | chr2:9214749-9217311 REVERSE
A_46_P090401	1.54944	up	0.0318387	0.00133646	| Symbols: | similar to unnamed protein product [Vitis vinifera] (GB:CAO18124.1) | chr3:2984015-2986265 FORWARD
A_46_P150254	1.53988	down	0.017798	0.000417708	| Symbols: XTH22, TCH4 | TCH4 (TOUCH 4); hydrolase, acting on glycosyl bonds / xyloglucan:xyloglucosyl transferase | chr5:23324356-23325508 REVERSE
A_46_P190144	1.53826	down	0.0196377	0.000508758	| Symbols: DREB2, DREB2A | DREB2A (DRE-BINDING PROTEIN 2A); DNA binding / transcription activator/ transcription factor | chr5:1602206-1603912 FORWARD
A_46_P316755	1.53305	up	0.045192	0.00253475	| Symbols: | transferase family protein | chr1:10078175-10080015 FORWARD
A_46_P130134	1.52541	down	0.0176446	0.000411334	| Symbols: | similar to unknown protein [Arabidopsis thaliana] (TAIR:AT3G50910.1); similar to hypothetical protein [Thellungiella halophila] (GB:ABB45854.1) | chr5:26561767-26564212 REVERSE
A_46_P026796	1.52277	up	0.0411478	0.00216713	| Symbols: TT8 | TT8 (TRANSPARENT TESTA 8); DNA binding / transcription factor | chr4:6182020-6186490 FORWARD
A_46_P308375	1.51867	up	0.0396097	0.0020108	| Symbols: | similar to unknown protein [Arabidopsis thaliana] (TAIR:AT4G32020.1) | chr2:10760914-10761792 FORWARD
A_46_P375055	1.51812	down	0.0249124	0.000808266
A_46_P143999	1.51458	up	0.0484127	0.00285402	| Symbols: | translocon-associated protein alpha (TRAP alpha) family protein | chr2:9075399-9077512 FORWARD
A_46_P092696	1.50755	up	0.0206154	0.000562635	| Symbols: | band 7 family protein | chr5:21971013-21973790 REVERSE
